# Supplementary material for: Long-term mortality and outcome in hospital survivors of septic shock, sepsis, and severe infections: The importance of aftercare
Source: PLoS One. 2020 Feb 12;15(2):e0228952. doi: 10.1371/journal.pone.0228952 (PMC7015408; doi:10.1371/journal.pone.0228952)
Supplement: S1 File — (XLSX) [file pone.0228952.s004.xlsx]

## Sheet: Survival
Hospital_LOS	SURVIVOR	Group:1=septic shock; 2=sepsis, 3=severe infection, 4=MP septic shock, 5=MP sepsis; 6=MP severe infection	Discharge destination	Days of survival	Group:1=septic shock; 2=sepsis, 3=severe infection, 4=MP	Dead=1; Alive 2	Infection_MP	MP_Sepsis	MP_Shock
9	1	6	4	2414	4	1	1
10	1	6	4	2604	4	2	1
2	1	6	4	1235	4	2	1
3	1	6	4	2824	4	2	1
11	1	6	4	2128	4	2	1
10	1	6	4	1371	4	2	1
1	1	6	4	3472	4	2	1
4	1	6	4	1611	4	2	1
1	1	6	4	1631	4	2	1
16	1	6	4	1563	4	2	1
5	1	6	4	1016	4	2	1
3	1	6	4	3028	4	2	1
11	1	6	4	1818	4	2	1
3	1	6	4	657	4	2	1
2	1	6	4	3310	4	2	1
7	1	6	4	1116	4	2	1
11	1	6	4	3321	4	2	1
1	1	6	4	802	4	2	1
19	1	6	4	2480	4	2	1
1	1	6	4	2678	4	2	1
4	1	6	4	894	4	2	1
13	1	6	4	3180	4	2	1
13	1	6	4	1925	4	2	1
24	1	6	4	2079	4	2	1
19	1	6	4	1752	4	2	1
16	1	6	4	1590	4	2	1
13	1	6	4	996	4	2	1
20	1	6	4	3333	4	2	1
1	1	6	4	961	4	2	1
10	1	6	4	781	4	2	1
8	1	6	4	703	4	2	1
5	1	6	4	2008	4	2	1
10	1	6	4	942	4	2	1
7	1	6	4	1323	4	2	1
15	1	6	4	667	4	2	1
8	1	6	4	2055	4	2	1
7	1	6	4	2231	4	2	1
23	1	6	4	1476	4	2	1
2	1	6	4	2889	4	2	1
2	1	6	4	3135	4	2	1
6	1	6	4	1823	4	2	1
13	1	6	4	1663	4	2	1
4	1	6	4	3091	4	2	1
21	1	6	4	2789	4	2	1
9	1	6	4	1441	4	2	1
20	1	6	4	3356	4	2	1
1	1	6	4	1190	4	2	1
9	1	6	4	1276	4	2	1
15	1	6	4	878	4	2	1
13	1	6	4	1603	4	2	1
18	1	6	4	2989	4	2	1
10	1	6	4	1755	4	2	1
12	1	6	4	1738	4	2	1
3	1	6	4	1320	4	2	1
11	1	6	4	2044	4	2	1
9	1	6	4	939	4	2	1
5	1	6	4	3330	4	2	1
5	1	6	4	1052	4	2	1
1	1	6	4	874	4	2	1
19	1	6	4	762	4	2	1
6	1	6	4	3082	4	2	1
23	1	6	4	1518	4	2	1
2	1	6	4	1378	4	2	1
8	1	6	4	960	4	2	1
6	1	6	4	3020	4	2	1
22	1	6	4	773	4	2	1
2	1	6	4	2894	4	2	1
8	1	6	4	1338	4	2	1
22	1	6	4	1890	4	2	1
50	1	6	4	3017	4	2	1
6	1	6	4	699	4	2	1
13	1	6	4	2004	4	2	1
12	1	6	4	1141	4	2	1
20	1	6	4	2731	4	2	1
1	1	6	4	2419	4	2	1
5	1	6	4	1489	4	2	1
1	1	6	4	1478	4	2	1
14	1	6	4	1144	4	2	1
9	1	6	4	1252	4	2	1
8	1	6	4	1034	4	2	1
1	1	6	4	792	4	2	1
14	1	6	4	1203	4	2	1
2	1	6	4	2518	4	2	1
20	1	6	4	1390	4	2	1
18	1	6	4	2395	4	2	1
17	1	6	4	2776	4	2	1
13	1	6	4	2061	4	2	1
9	1	6	4	1873	4	2	1
4	1	6	4	834	4	2	1
9	1	6	4	3407	4	2	1
13	1	6	4	1639	4	2	1
8	1	6	4	2360	4	2	1
15	1	6	4	3153	4	2	1
9	1	6	4	2670	4	2	1
2	1	6	4	1103	4	2	1
17	1	6	4	1139	4	2	1
1	1	6	4	1743	4	2	1
1	1	6	4	3318	4	2	1
7	1	6	4	2571	4	2	1
40	1	6	4	926	4	2	1
3	1	6	4	1392	4	2	1
1	1	6	4	1446	4	2	1
2	1	6	4	2739	4	2	1
3	1	6	4	1041	4	2	1
11	1	6	4	2578	4	2	1
2	1	6	4	956	4	2	1
7	1	6	4	3193	4	2	1
6	1	6	4	2102	4	2	1
11	1	6	4	3031	4	2	1
3	1	6	4	791	4	2	1
14	1	6	4	1388	4	2	1
15	1	6	4	1432	4	2	1
1	1	6	4	1272	4	2	1
2	1	6	4	2669	4	2	1
7	1	6	4	1400	4	2	1
9	1	6	4	3208	4	2	1
2	1	6	4	1516	4	2	1
10	1	6	4	1531	4	2	1
3	1	6	4	2072	4	2	1
8	1	6	4	885	4	2	1
9	1	6	4	977	4	2	1
1	1	6	4	1636	4	2	1
14	1	6	4	1834	4	2	1
8	1	6	4	1571	4	2	1
16	1	6	4	1307	4	2	1
16	1	6	4	611	4	2	1
4	1	6	4	3309	4	2	1
6	1	6	4	784	4	2	1
2	1	6	4	3481	4	2	1
8	1	6	4	1485	4	2	1
10	1	6	4	1890	4	2	1
10	1	6	4	1148	4	2	1
9	1	6	4	3474	4	2	1
23	1	6	4	1796	4	2	1
9	1	6	4	926	4	2	1
1	1	6	4	779	4	2	1
18	1	6	4	1834	4	2	1
5	1	6	4	1547	4	2	1
15	1	6	4	1656	4	2	1
8	1	6	4	1789	4	2	1
1	1	6	4	1031	4	2	1
9	1	6	4	2887	4	2	1
2	1	6	4	3187	4	2	1
13	1	6	4	801	4	2	1
14	1	6	4	1649	4	2	1
8	1	6	4	2255	4	2	1
18	1	6	4	642	4	2	1
13	1	6	4	3074	4	2	1
10	1	6	4	2917	4	2	1
11	1	6	4	896	4	2	1
6	1	6	4	1191	4	2	1
8	1	6	4	1135	4	2	1
4	1	6	4	1100	4	2	1
7	1	6	4	709	4	2	1
11	1	6	4	1049	4	2	1
16	1	6	4	1088	4	2	1
26	1	6	4	1682	4	2	1
4	1	6	4	1181	4	2	1
2	1	6	4	2585	4	2	1
14	1	6	4	1541	4	2	1
20	1	6	4	895	4	2	1
8	1	6	4	3202	4	2	1
13	1	6	4	1008	4	2	1
3	1	6	4	3245	4	2	1
1	1	6	4	701	4	2	1
4	1	6	4	1075	4	2	1
6	1	6	4	2432	4	2	1
6	1	6	4	2459	4	2	1
4	1	6	4	1499	4	2	1
4	1	6	4	1743	4	2	1
11	1	6	4	1538	4	2	1
9	1	6	4	1850	4	2	1
2	1	6	4	2681	4	2	1
7	1	6	4	3349	4	2	1
28	1	6	4	1269	4	2	1
7	1	6	4	739	4	2	1
1	1	6	4	636	4	2	1
1	1	6	4	2087	4	2	1
8	1	6	4	639	4	2	1
11	1	6	4	2996	4	2	1
12	1	6	4	1792	4	2	1
18	1	6	4	1600	4	2	1
37	1	6	4	1078	4	2	1
23	1	6	4	2999	4	2	1
18	1	6	4	1540	4	2	1
14	1	6	4	1429	4	2	1
25	1	6	4	820	4	2	1
1	1	6	4	3258	4	2	1
1	1	6	4	625	4	2	1
16	1	6	4	3034	4	2	1
8	1	6	4	1930	4	2	1
6	1	6	4	2472	4	2	1
4	1	6	4	1847	4	2	1
20	1	6	4	1772	4	2	1
4	1	6	4	2686	4	2	1
9	1	6	4	815	4	2	1
2	1	6	4	2453	4	2	1
2	1	6	4	2740	4	2	1
12	1	6	4	873	4	2	1
7	1	6	4	1271	4	2	1
19	1	6	4	1801	4	2	1
3	1	6	4	3385	4	2	1
2	1	6	4	2707	4	2	1
10	1	6	4	2215	4	2	1
8	1	6	4	1800	4	2	1
1	1	6	4	1345	4	2	1
36	1	6	4	2796	4	2	1
18	1	6	4	730	4	2	1
5	1	6	4	1035	4	2	1
7	1	6	4	1323	4	2	1
9	1	6	4	2643	4	2	1
1	1	6	4	1064	4	2	1
10	1	6	4	3204	4	2	1
14	1	6	4	905	4	2	1
8	1	6	4	3028	4	2	1
9	1	6	4	824	4	2	1
9	1	6	4	1321	4	2	1
2	1	6	4	1780	4	2	1
18	1	6	4	1964	4	2	1
24	1	6	4	2405	4	2	1
19	1	6	4	834	4	2	1
13	1	6	4	2157	4	2	1
7	1	6	4	2395	4	2	1
4	1	6	4	779	4	2	1
8	1	6	4	2682	4	2	1
7	1	6	4	707	4	2	1
9	1	6	4	3502	4	2	1
1	1	6	4	2728	4	2	1
10	1	6	4	641	4	2	1
4	1	6	4	1321	4	2	1
20	1	6	4	1553	4	2	1
27	1	6	4	2236	4	2	1
1	1	6	4	1059	4	2	1
15	1	6	4	1704	4	2	1
11	1	6	4	1387	4	2	1
21	1	6	4	1801	4	2	1
8	1	6	4	1466	4	2	1
9	1	6	4	1383	4	2	1
15	1	6	4	3462	4	2	1
11	1	6	4	1214	4	2	1
6	1	6	4	1319	4	2	1
6	1	6	4	2703	4	2	1
9	1	6	4	2523	4	2	1
13	1	6	4	3250	4	2	1
1	1	6	4	1175	4	2	1
4	1	6	4	1814	4	2	1
12	1	6	4	3460	4	2	1
19	1	6	4	1478	4	2	1
19	1	6	4	1414	4	2	1
11	1	6	4	2160	4	2	1
4	1	6	4	1266	4	2	1
14	1	6	4	1488	4	2	1
7	1	6	4	3399	4	2	1
4	1	6	4	2136	4	2	1
11	1	6	4	1252	4	2	1
5	1	6	4	1297	4	2	1
1	1	6	4	1963	4	2	1
4	1	6	4	2107	4	2	1
2	1	6	4	2569	4	2	1
1	1	6	4	3380	4	2	1
2	1	6	4	3157	4	2	1
2	1	6	4	3046	4	2	1
7	1	6	4	1878	4	2	1
19	1	6	4	1066	4	2	1
1	1	6	4	1295	4	2	1
10	1	6	4	838	4	2	1
8	1	6	4	1317	4	2	1
6	1	6	4	3018	4	2	1
8	1	6	4	3209	4	2	1
13	1	6	4	1521	4	2	1
1	1	6	4	905	4	2	1
6	1	6	4	2467	4	2	1
17	1	6	4	1859	4	2	1
11	1	6	4	1175	4	2	1
8	1	6	4	1701	4	2	1
14	1	6	4	3354	4	2	1
2	1	6	4	3392	4	2	1
7	1	6	4	1726	4	2	1
20	1	6	4	2256	4	2	1
11	1	6	4	2160	4	2	1
2	1	6	4	2055	4	2	1
1	1	6	4	725	4	2	1
2	1	6	4	2458	4	2	1
18	1	6	4	1576	4	2	1
13	1	6	4	3444	4	2	1
7	1	6	4	2130	4	2	1
12	1	6	4	2136	4	2	1
4	1	6	4	2001	4	2	1
4	1	6	4	2653	4	2	1
12	1	6	4	876	4	2	1
3	1	6	4	2810	4	2	1
4	1	6	4	1411	4	2	1
25	1	6	4	1744	4	2	1
10	1	6	4	1820	4	2	1
6	1	6	4	1197	4	2	1
12	1	6	4	2779	4	2	1
7	1	6	4	2570	4	2	1
13	1	6	4	1597	4	2	1
14	1	6	4	2858	4	2	1
14	1	6	4	2779	4	2	1
9	1	6	4	2908	4	2	1
1	1	6	4	1733	4	2	1
14	1	6	4	1206	4	2	1
15	1	6	4	3515	4	2	1
14	1	6	4	1341	4	2	1
5	1	6	4	848	4	2	1
2	1	6	4	767	4	2	1
7	1	6	4	637	4	2	1
24	1	6	4	1974	4	2	1
8	1	6	4	1773	4	2	1
13	1	6	4	1374	4	2	1
1	1	6	4	3016	4	2	1
1	1	6	4	2990	4	2	1
1	1	6	4	2974	4	2	1
8	1	6	4	1957	4	2	1
24	1	6	4	1858	4	2	1
5	1	6	4	3144	4	2	1
9	1	6	4	1263	4	2	1
20	1	6	4	1912	4	2	1
1	1	6	4	1979	4	2	1
14	1	6	4	1318	4	2	1
8	1	6	4	2938	4	2	1
21	1	6	4	1688	4	2	1
7	1	6	4	1060	4	2	1
11	1	6	4	2327	4	2	1
22	1	6	4	1156	4	2	1
31	1	6	4	1533	4	2	1
10	1	6	4	1001	4	2	1
5	1	6	4	719	4	2	1
2	1	6	4	2580	4	2	1
1	1	6	4	1843	4	2	1
9	1	6	4	2846	4	2	1
11	1	6	4	1405	4	2	1
12	1	6	4	1975	4	2	1
14	1	6	4	1234	4	2	1
11	1	6	4	1162	4	2	1
6	1	6	4	1330	4	2	1
14	1	6	4	2003	4	2	1
8	1	6	4	1838	4	2	1
9	1	6	4	2453	4	2	1
5	1	6	4	1037	4	2	1
9	1	6	4	2284	4	2	1
1	1	6	4	1227	4	2	1
7	1	6	4	1583	4	2	1
6	1	6	4	2100	4	2	1
2	1	6	4	3234	4	2	1
19	1	6	4	3065	4	2	1
7	1	6	4	1837	4	2	1
4	1	6	4	635	4	2	1
12	1	6	4	966	4	2	1
1	1	6	4	1957	4	2	1
1	1	6	4	1506	4	2	1
14	1	6	4	634	4	2	1
7	1	6	4	2887	4	2	1
1	1	6	4	1214	4	2	1
55	1	6	4	646	4	2	1
3	1	6	4	2939	4	2	1
6	1	6	4	1108	4	2	1
3	1	6	4	2657	4	2	1
4	1	6	4	753	4	2	1
96	1	6	4	2258	4	2	1
17	1	6	4	2551	4	2	1
7	1	6	4	2454	4	2	1
1	1	6	4	789	4	2	1
8	1	6	4	2320	4	2	1
1	1	6	4	1879	4	2	1
11	1	6	4	896	4	2	1
9	1	6	4	2916	4	2	1
10	1	6	4	1261	4	2	1
16	1	6	4	3087	4	2	1
13	1	6	4	1255	4	2	1
12	1	6	4	2030	4	2	1
12	1	6	4	3052	4	2	1
3	1	6	4	808	4	2	1
2	1	6	4	969	4	2	1
14	1	6	4	814	4	2	1
14	1	6	4	839	4	2	1
10	1	6	4	536	4	2	1
18	1	6	4	1006	4	2	1
8	1	6	4	812	4	2	1
12	1	6	4	1177	4	2	1
1	1	6	4	539	4	2	1
1	1	6	4	2893	4	2	1
1	1	6	4	599	4	2	1
11	1	6	4	1881	4	2	1
17	1	6	4	2040	4	2	1
5	1	6	4	989	4	2	1
18	1	6	4	2407	4	2	1
8	1	6	4	1704	4	2	1
10	1	6	4	634	4	2	1
5	1	6	4	2238	4	2	1
12	1	6	4	1508	4	2	1
9	1	6	4	2665	4	2	1
2	1	6	4	757	4	2	1
9	1	6	4	1675	4	2	1
6	1	6	4	3245	4	2	1
6	1	6	4	1674	4	2	1
3	1	6	4	2875	4	2	1
12	1	6	4	397	4	2	1
15	1	6	4	985	4	2	1
1	1	6	4	2343	4	2	1
8	1	6	4	2632	4	2	1
12	1	6	4	1244	4	2	1
11	1	6	4	1925	4	2	1
2	1	6	4	1716	4	2	1
27	1	6	4	1375	4	2	1
19	1	6	4	2479	4	2	1
18	1	6	4	1633	4	2	1
8	1	6	4	2405	4	2	1
13	1	6	4	787	4	2	1
31	1	6	4	2894	4	2	1
14	1	6	4	2680	4	2	1
10	1	6	4	1648	4	2	1
2	1	6	4	1270	4	2	1
12	1	6	4	1136	4	2	1
10	1	6	4	1933	4	2	1
8	1	6	4	360	4	2	1
21	1	6	4	2817	4	2	1
8	1	6	4	463	4	2	1
7	1	6	4	1404	4	2	1
12	1	6	4	1803	4	2	1
10	1	6	4	644	4	2	1
3	1	6	4	488	4	2	1
3	1	6	4	2351	4	2	1
4	1	6	4	218	4	2	1
7	1	6	4	1452	4	2	1
10	1	6	4	2105	4	2	1
12	1	6	4	550	4	2	1
30	1	6	4	1220	4	2	1
3	1	6	4	323	4	2	1
13	1	6	4	663	4	2	1
14	1	6	4	2214	4	2	1
29	1	6	4	494	4	2	1
7	1	6	4	411	4	2	1
7	1	6	4	1547	4	2	1
10	1	6	4	479	4	2	1
19	1	6	4	510	4	2	1
14	1	6	4	111	4	2	1
1	1	6	4	310	4	2	1
4	1	6	4	2057	4	2	1
4	1	6	4	91	4	2	1
3	1	6	4	1678	4	2	1
19	1	6	4	324	4	2	1
21	1	6	4	770	4	2	1
29	1	6	4	1955	4	2	1
16	1	6	4	1693	4	2	1
63	1	6	4	66	4	2	1
5	1	6	4	744	4	2	1
11	1	6	4	126	4	2	1
2	1	6	4	2174	4	2	1
1	1	6	4	1551	4	2	1
10	1	6	4	1564	4	2	1
13	1	6	4	1557	4	2	1
11	1	6	4	2201	4	2	1
10	1	6	4	2649	4	2	1
13	1	6	4	173	4	2	1
15	1	6	4	25	4	2	1
12	1	6	4	673	4	2	1
1	1	6	4	660	4	2	1
4	1	6	4	27	4	2	1
9	1	6	4	21	4	2	1
45	1	6	4	2483	4	2	1
18	1	6	4	531	4	2	1
15	1	6	4	22	4	2	1
1	1	6	4	1028	4	2	1
12	1	6	4	361	4	2	1
1	1	6	4	722	4	2	1
4	1	6	4	366	4	2	1
6	1	6	4	10	4	2	1
9	1	6	4	325	4	2	1
3	1	6	4	398	4	2	1
2	1	6	4	763	4	2	1
19	1	6	4	189	4	2	1
13	1	6	4	16	4	2	1
12	1	6	4	16	4	2	1
2	1	6	4	5	4	2	1
1	1	6	4	388	4	2	1
9	1	6	4	303	4	2	1
9	1	6	4	1467	4	2	1
4	1	6	4	601	4	2	1
11	1	6	4	2363	4	2	1
21	1	6	4	1170	4	2	1
5	1	6	4	138	4	2	1
1	1	6	4	43	4	2	1
7	1	6	4	524	4	2	1
8	1	6	4	1529	4	2	1
11	1	6	4	466	4	2	1
1	1	6	4	20	4	2	1
3	1	6	4	1152	4	2	1
8	1	6	4	571	4	2	1
2	1	6	4	130	4	2	1
16	1	6	4	1221	4	2	1
3	1	6	4	85	4	2	1
5	1	6	4	104	4	2	1
22	1	6	4	50	4	2	1
10	1	6	4	1383	4	2	1
27	1	6	4	2355	4	2	1
1	1	6	4	121	4	2	1
6	1	6	4	265	4	2	1
14	1	6	4	1843	4	2	1
20	1	6	4	799	4	2	1
12	1	6	4	23	4	2	1
16	1	6	4	929	4	2	1
9	1	6	4	989	4	2	1
12	1	6	4	631	4	2	1
10	1	6	4	76	4	2	1
16	1	6	4	210	4	2	1
6	1	6	4	759	4	2	1
18	1	6	4	88	4	2	1
24	1	6	4	1452	4	2	1
9	1	6	4	449	4	2	1
5	1	6	4	5	4	2	1
14	1	6	4	169	4	2	1
11	1	6	4	1324	4	2	1
6	1	6	4	37	4	2	1
5	1	6	4	22	4	2	1
22	1	6	4	924	4	2	1
8	1	6	4	30	4	2	1
14	1	6	4	20	4	2	1
1	1	6	4	26	4	2	1
8	1	6	4	340	4	2	1
1	1	6	4	192	4	2	1
14	1	6	4	172	4	2	1
7	1	6	4	663	4	2	1
2	1	6	4	767	4	2	1
23	1	6	4	182	4	2	1
2	1	6	4	476	4	2	1
3	1	6	4	10	4	2	1
28	1	6	4	1547	4	2	1
1	1	6	4	0	4	2	1
4	1	6	4	10	4	2	1
42	1	6	4	767	4	2	1
7	1	6	4	2416	4	2	1
2	1	6	4	705	4	2	1
27	1	6	4	1495	4	2	1
3	1	6	4	138	4	2	1
11	1	6	4	39	4	2	1
3	1	6	4	93	4	2	1
1	1	6	4	510	4	2	1
15	1	6	4	22	4	2	1
7	1	6	4	78	4	2	1
14	1	6	4	946	4	2	1
14	1	6	4	2381	4	2	1
1	1	6	4	2116	4	2	1
20	1	6	4	144	4	2	1
9	1	6	4	61	4	2	1
1	1	6	4	46	4	2	1
12	1	6	4	33	4	2	1
16	1	6	4	34	4	2	1
14	1	6	4	40	4	2	1
18	1	6	4	25	4	2	1
9	1	6	4	1618	4	2	1
6	1	6	4	73	4	2	1
30	1	6	4	711	4	2	1
11	1	6	4	125	4	2	1
11	1	6	4	41	4	2	1
17	1	6	4	1418	4	2	1
10	1	6	4	109	4	2	1
1	1	6	4	12	4	2	1
5	1	6	4	2079	4	2	1
1	1	6	4	1	4	2	1
17	1	6	4	162	4	2	1
9	1	6	4	26	4	2	1
4	1	6	4	87	4	2	1
1	1	6	4	2052	4	2	1
18	1	6	4	39	4	2	1
1	1	6	4	226	4	2	1
16	1	6	4	1347	4	2	1
9	1	6	4	52	4	2	1
3	1	6	4	48	4	2	1
1	1	6	4	145	4	2	1
7	1	6	4	38	4	2	1
4	1	6	4	120	4	2	1
18	1	6	4	34	4	2	1
31	1	6	4	41	4	2	1
1	1	6	4	2058	4	2	1
1	1	6	4	1618	4	2	1
15	1	6	4	1857	4	2	1
14	1	6	4	164	4	2	1
13	1	6	4	22	4	2	1
21	1	6	4	259	4	2	1
12	1	6	4	976	4	2	1
16	1	6	4	48	4	2	1
17	1	6	4	186	4	2	1
11	1	6	4	12	4	2	1
8	1	6	4	775	4	2	1
17	1	6	4	1943	4	2	1
1	1	6	4	28	4	2	1
39	1	6	4	860	4	2	1
6	1	6	4	937	4	2	1
15	1	6	4	18	4	2	1
1	1	6	4	1	4	2	1
22	1	6	4	852	4	2	1
4	1	6	4	284	4	2	1
1	1	6	4	26	4	2	1
13	1	6	4	645	4	2	1
8	1	6	4	195	4	2	1
4	1	6	4	64	4	2	1
3	1	6	4	942	4	2	1
18	1	6	4	35	4	2	1
3	1	6	4	51	4	2	1
1	1	6	4	1652	4	2	1
6	1	6	4	1575	4	2	1
2	1	6	4	34	4	2	1
35	1	6	4	355	4	2	1
2	1	6	4	141	4	2	1
41	1	6	4	437	4	2	1
10	1	6	4	23	4	2	1
4	1	6	4	12	4	2	1
1	1	6	4	2103	4	2	1
6	1	6	4	550	4	2	1
10	1	6	4	33	4	2	1
1	1	6	4	821	4	2	1
1	1	6	4	234	4	2	1
12	1	6	4	689	4	2	1
23	1	6	4	54	4	2	1
11	1	6	4	395	4	2	1
21	1	6	4	356	4	2	1
11	1	6	4	79	4	2	1
5	1	6	4	242	4	2	1
12	1	6	4	451	4	2	1
11	1	6	4	90	4	2	1
14	1	6	4	18	4	2	1
15	1	6	4	556	4	2	1
9	1	6	4	655	4	2	1
18	1	6	4	38	4	2	1
4	1	6	4	906	4	2	1
1	1	6	4	700	4	2	1
21	1	6	4	576	4	2	1
16	1	6	4	89	4	2	1
19	1	6	4	113	4	2	1
22	1	6	4	1892	4	2	1
6	1	6	4	120	4	2	1
8	1	6	4	435	4	2	1
13	1	6	4	657	4	2	1
15	1	6	4	47	4	2	1
1	1	6	4	608	4	2	1
39	1	6	4	135	4	2	1
8	1	6	4	1388	4	2	1
2	1	6	4	462	4	2	1
26	1	6	4	50	4	2	1
5	1	6	4	89	4	2	1
2	1	6	4	1394	4	2	1
1	1	6	4	594	4	2	1
8	1	6	4	807	4	2	1
1	1	6	4	0	4	2	1
16	1	6	4	784	4	2	1
13	1	6	4	1216	4	2	1
7	1	6	4	227	4	2	1
7	1	6	4	23	4	2	1
3	1	6	4	326	4	2	1
1	1	6	4	36	4	2	1
15	1	6	4	281	4	2	1
15	1	6	4	80	4	2	1
11	1	6	4	1025	4	2	1
2	1	6	4	646	4	2	1
10	1	6	4	594	4	2	1
24	1	6	4	35	4	2	1
12	1	6	4	725	4	2	1
8	1	6	4	53	4	2	1
11	1	6	4	1784	4	2	1
14	1	6	4	1397	4	2	1
26	1	6	4	65	4	2	1
5	1	6	4	51	4	2	1
22	1	6	4	49	4	2	1
11	1	6	4	598	4	2	1
1	1	6	4	95	4	2	1
4	1	6	4	37	4	2	1
17	1	6	4	279	4	2	1
19	1	6	4	1298	4	2	1
1	1	6	4	29	4	2	1
2	1	6	4	408	4	2	1
6	1	6	4	358	4	2	1
7	1	6	4	54	4	2	1
4	1	6	4	18	4	2	1
4	1	6	4	1038	4	2	1
8	1	6	4	401	4	2	1
16	1	6	4	148	4	2	1
3	1	6	4	250	4	2	1
12	1	6	4	1047	4	2	1
8	1	6	4	831	4	2	1
9	1	6	4	597	4	2	1
15	1	6	4	649	4	2	1
2	1	6	4	11	4	2	1
4	1	6	4	15	4	2	1
5	1	6	4	28	4	2	1
11	1	6	4	1267	4	2	1
6	1	6	4	33	4	2	1
3	1	6	4	7	4	2	1
1	1	6	4	4	4	2	1
3	1	6	4	118	4	2	1
6	1	6	4	12	4	2	1
9	1	6	4	46	4	2	1
3	1	6	4	16	4	2	1
22	1	6	4	1588	4	2	1
1	1	6	4	402	4	2	1
19	1	6	4	234	4	2	1
4	1	6	4	24	4	2	1
6	1	6	4	1373	4	2	1
1	1	6	4	7	4	2	1
13	1	6	4	82	4	2	1
25	1	6	4	29	4	2	1
2	1	6	4	540	4	2	1
4	1	6	4	4	4	2	1
10	1	6	4	82	4	2	1
4	1	6	4	565	4	2	1
2	1	6	4	1012	4	2	1
16	1	6	4	853	4	2	1
1	1	6	4	43	4	2	1
12	1	6	4	13	4	2	1
9	1	6	4	34	4	2	1
17	1	6	4	1093	4	2	1
11	1	6	4	48	4	2	1
8	1	6	4	223	4	2	1
11	1	6	4	1123	4	2	1
6	1	6	4	124	4	2	1
18	1	6	4	1216	4	2	1
1	1	6	4	54	4	2	1
9	1	6	4	1326	4	2	1
11	1	6	4	55	4	2	1
9	1	6	4	11	4	2	1
15	1	6	4	29	4	2	1
6	1	6	4	73	4	2	1
7	1	6	4	961	4	2	1
6	1	6	4	128	4	2	1
29	1	6	4	87	4	2	1
6	1	6	4	28	4	2	1
13	1	6	4	142	4	2	1
42	1	6	4	45	4	2	1
5	1	6	4	10	4	2	1
13	1	6	4	596	4	2	1
8	1	6	4	679	4	2	1
1	1	6	4	565	4	2	1
30	1	6	4	41	4	2	1
24	1	6	4	584	4	2	1
5	1	6	4	241	4	2	1
1	1	6	4	166	4	2	1
1	1	6	4	1255	4	2	1
1	1	6	4	1080	4	2	1
9	1	6	4	136	4	2	1
3	1	6	4	516	4	2	1
17	1	6	4	80	4	2	1
4	1	6	4	58	4	2	1
4	1	6	4	1041	4	2	1
13	1	6	4	286	4	2	1
22	1	6	4	24	4	2	1
14	1	6	4	147	4	2	1
1	1	6	4	548	4	2	1
3	1	6	4	525	4	2	1
10	1	6	4	10	4	2	1
6	1	6	4	932	4	2	1
22	1	6	4	1161	4	2	1
3	1	6	4	441	4	2	1
16	1	6	4	73	4	2	1
18	1	6	4	43	4	2	1
36	1	6	4	619	4	2	1
15	1	6	4	389	4	2	1
2	1	6	4	1220	4	2	1
1	1	6	4	120	4	2	1
13	1	6	4	613	4	2	1
10	1	6	4	221	4	2	1
7	1	6	4	32	4	2	1
12	1	6	4	36	4	2	1
5	1	6	4	18	4	2	1
2	1	6	4	1164	4	2	1
4	1	6	4	30	4	2	1
14	1	6	4	593	4	2	1
12	1	6	4	600	4	2	1
2	1	6	4	931	4	2	1
10	1	6	4	849	4	2	1
20	1	6	4	102	4	2	1
8	1	6	4	707	4	2	1
33	1	6	4	45	4	2	1
2	1	6	4	970	4	2	1
1	1	6	4	20	4	2	1
8	1	6	4	43	4	2	1
4	1	6	4	6	4	2	1
12	1	6	4	20	4	2	1
16	1	6	4	348	4	2	1
8	1	6	4	634	4	2	1
7	1	6	4	23	4	2	1
49	1	6	4	827	4	2	1
13	1	6	4	132	4	2	1
2	1	6	4	550	4	2	1
1	1	6	4	28	4	2	1
8	1	6	4	468	4	2	1
17	1	6	4	56	4	2	1
20	1	6	4	459	4	2	1
1	1	6	4	904	4	2	1
5	1	6	4	715	4	2	1
1	1	6	4	197	4	2	1
33	1	6	4	54	4	2	1
13	1	6	4	174	4	2	1
13	1	6	4	270	4	2	1
7	1	6	4	10	4	2	1
7	1	6	4	13	4	2	1
1	1	6	4	606	4	2	1
13	1	6	4	175	4	2	1
1	1	6	4	380	4	2	1
39	1	6	4	187	4	2	1
27	1	6	4	33	4	2	1
15	1	6	4	61	4	2	1
3	1	6	4	218	4	2	1
14	1	6	4	233	4	2	1
26	1	6	4	762	4	2	1
6	1	6	4	500	4	2	1
10	1	6	4	41	4	2	1
3	1	6	4	35	4	2	1
1	1	6	4	244	4	2	1
15	1	6	4	79	4	2	1
4	1	6	4	20	4	2	1
17	1	6	4	323	4	2	1
18	1	6	4	81	4	2	1
13	1	6	4	108	4	2	1
7	1	6	4	61	4	2	1
1	1	6	4	593	4	2	1
1	1	6	4	835	4	2	1
11	1	6	4	89	4	2	1
1	1	6	4	10	4	2	1
6	1	6	4	349	4	2	1
1	1	6	4	57	4	2	1
2	1	6	4	47	4	2	1
5	1	6	4	732	4	2	1
13	1	6	4	167	4	2	1
18	1	6	4	138	4	2	1
14	1	6	4	358	4	2	1
7	1	6	4	8	4	2	1
22	1	6	4	52	4	2	1
7	1	6	4	9	4	2	1
12	1	6	4	765	4	2	1
12	1	6	4	306	4	2	1
4	1	6	4	34	4	2	1
2	1	6	4	64	4	2	1
3	1	6	4	3	4	2	1
1	1	6	4	125	4	2	1
4	1	6	4	51	4	2	1
14	1	6	4	360	4	2	1
7	1	6	4	310	4	2	1
11	1	6	4	49	4	2	1
17	1	6	4	484	4	2	1
2	1	6	4	49	4	2	1
6	1	6	4	107	4	2	1
4	1	6	4	314	4	2	1
34	1	6	4	501	4	2	1
3	1	6	4	285	4	2	1
2	1	6	4	4	4	2	1
6	1	6	4	748	4	2	1
8	1	6	4	386	4	2	1
2	1	6	4	35	4	2	1
7	1	6	4	10	4	2	1
14	1	6	4	218	4	2	1
11	1	6	4	275	4	2	1
8	1	6	4	178	4	2	1
9	1	6	4	47	4	2	1
5	1	6	4	22	4	2	1
23	1	6	4	25	4	2	1
1	1	6	4	6	4	2	1
8	1	6	4	143	4	2	1
4	1	6	4	11	4	2	1
16	1	6	4	439	4	2	1
35	1	6	4	628	4	2	1
9	1	6	4	92	4	2	1
6	1	6	4	10	4	2	1
3	1	6	4	4	4	2	1
5	1	6	4	155	4	2	1
1	1	6	4	2	4	2	1
14	1	6	4	18	4	2	1
2	1	6	4	173	4	2	1
6	1	6	4	34	4	2	1
31	1	6	4	143	4	2	1
8	1	6	4	45	4	2	1
8	1	6	4	152	4	2	1
56	1	6	4	287	4	2	1
10	1	6	4	409	4	2	1
6	1	6	4	32	4	2	1
7	1	6	4	348	4	2	1
7	1	6	4	437	4	2	1
5	1	6	4	54	4	2	1
16	1	6	4	52	4	2	1
1	1	6	4	9	4	2	1
13	1	6	4	127	4	2	1
2	1	6	4	3	4	2	1
20	1	6	4	406	4	2	1
6	1	6	4	62	4	2	1
2	1	6	4	2	4	2	1
3	1	6	4	17	4	2	1
6	1	6	4	80	4	2	1
8	1	6	4	216	4	2	1
6	1	6	4	37	4	2	1
7	1	6	4	86	4	2	1
1	1	6	4	142	4	2	1
33	1	6	4	235	4	2	1
1	1	6	4	86	4	2	1
6	1	6	4	46	4	2	1
15	1	6	4	33	4	2	1
2	1	6	4	108	4	2	1
4	1	6	4	10	4	2	1
8	1	6	4	18	4	2	1
24	1	6	4	271	4	2	1
9	1	6	4	9	4	2	1
1	1	6	4	217	4	2	1
16	1	6	4	129	4	2	1
16	1	6	4	30	4	2	1
2	1	6	4	51	4	2	1
24	1	6	4	41	4	2	1
35	1	6	4	43	4	2	1
9	1	6	4	79	4	2	1
16	1	6	4	107	4	2	1
9	1	6	4	31	4	2	1
71	1	6	4	75	4	2	1
8	1	6	4	42	4	2	1
7	1	6	4	33	4	2	1
3	1	6	4	14	4	2	1
1	1	6	4	3	4	2	1
9	1	6	4	20	4	2	1
9	1	6	4	31	4	2	1
1	1	6	4	10	4	2	1
1	1	6	4	15	4	2	1
21	1	6	3	1666	4	2	1
30	1	6	3	1738	4	2	1
12	1	6	3	2606	4	2	1
13	1	6	3	1936	4	2	1
11	1	6	3	1734	4	2	1
12	1	6	3	2284	4	2	1
12	1	6	3	845	4	2	1
9	1	6	3	1880	4	2	1
13	1	6	3	2628	4	2	1
8	1	6	3	1877	4	2	1
22	1	6	3	2461	4	2	1
10	1	6	3	1495	4	2	1
8	1	6	3	3273	4	2	1
8	1	6	3	1877	4	2	1
13	1	6	3	1892	4	2	1
12	1	6	3	1309	4	2	1
15	1	6	3	1550	4	2	1
15	1	6	3	2615	4	2	1
10	1	6	3	3300	4	2	1
66	1	6	3	2898	4	2	1
10	1	6	3	1871	4	2	1
13	1	6	3	2634	4	2	1
7	1	6	3	2038	4	2	1
11	1	6	3	2059	4	2	1
11	1	6	3	2356	4	2	1
9	1	6	3	1479	4	2	1
17	1	6	3	2392	4	2	1
28	1	6	3	1418	4	2	1
18	1	6	3	1658	4	2	1
12	1	6	3	1717	4	2	1
13	1	6	3	857	4	2	1
15	1	6	3	1355	4	2	1
15	1	6	3	2150	4	2	1
15	1	6	3	3096	4	2	1
9	1	6	3	2046	4	2	1
15	1	6	3	1985	4	2	1
30	1	6	3	1810	4	2	1
13	1	6	3	1332	4	2	1
23	1	6	3	2094	4	2	1
11	1	6	3	2794	4	2	1
15	1	6	3	1738	4	2	1
9	1	6	3	1892	4	2	1
6	1	6	3	1855	4	2	1
10	1	6	3	935	4	2	1
14	1	6	3	2657	4	2	1
14	1	6	3	1523	4	2	1
14	1	6	3	3077	4	2	1
14	1	6	3	1074	4	2	1
13	1	6	3	2016	4	2	1
7	1	6	3	3130	4	2	1
11	1	6	3	1912	4	2	1
14	1	6	3	2116	4	2	1
14	1	6	3	1054	4	2	1
11	1	6	3	2146	4	2	1
15	1	6	3	2969	4	2	1
1	1	6	3	2573	4	2	1
10	1	6	3	2924	4	2	1
15	1	6	3	2006	4	2	1
12	1	6	3	1800	4	2	1
18	1	6	3	3514	4	2	1
24	1	6	3	2538	4	2	1
2	1	6	3	3106	4	2	1
15	1	6	3	1373	4	2	1
12	1	6	3	1885	4	2	1
13	1	6	3	2033	4	2	1
6	1	6	3	2040	4	2	1
14	1	6	3	2104	4	2	1
12	1	6	3	813	4	2	1
16	1	6	3	3224	4	2	1
13	1	6	3	2584	4	2	1
8	1	6	3	628	4	2	1
12	1	6	3	1097	4	2	1
16	1	6	3	1060	4	2	1
16	1	6	3	898	4	2	1
1	1	6	3	1981	4	2	1
10	1	6	3	2110	4	2	1
13	1	6	3	1861	4	2	1
14	1	6	3	3160	4	2	1
13	1	6	3	3272	4	2	1
12	1	6	3	3197	4	2	1
22	1	6	3	941	4	2	1
11	1	6	3	2237	4	2	1
26	1	6	3	3276	4	2	1
16	1	6	3	620	4	2	1
14	1	6	3	1572	4	2	1
13	1	6	3	2782	4	2	1
10	1	6	3	857	4	2	1
8	1	6	3	815	4	2	1
69	1	6	3	1196	4	2	1
15	1	6	3	2845	4	2	1
12	1	6	3	2367	4	2	1
12	1	6	3	946	4	2	1
13	1	6	3	2579	4	2	1
15	1	6	3	796	4	2	1
8	1	6	3	760	4	2	1
12	1	6	3	3179	4	2	1
5	1	6	3	1239	4	2	1
12	1	6	3	2837	4	2	1
10	1	6	3	1676	4	2	1
12	1	6	3	752	4	2	1
12	1	6	3	1405	4	2	1
10	1	6	3	1977	4	2	1
24	1	6	3	3266	4	2	1
35	1	6	3	798	4	2	1
9	1	6	3	1893	4	2	1
13	1	6	3	2687	4	2	1
26	1	6	3	3131	4	2	1
14	1	6	3	3192	4	2	1
9	1	6	3	3419	4	2	1
11	1	6	3	2475	4	2	1
18	1	6	3	3263	4	2	1
20	1	6	3	2442	4	2	1
13	1	6	3	2187	4	2	1
8	1	6	3	2467	4	2	1
11	1	6	3	1600	4	2	1
7	1	6	3	1458	4	2	1
13	1	6	3	1891	4	2	1
15	1	6	3	2836	4	2	1
4	1	6	3	699	4	2	1
14	1	6	3	1884	4	2	1
12	1	6	3	1787	4	2	1
18	1	6	3	1296	4	2	1
13	1	6	3	3454	4	2	1
16	1	6	3	2888	4	2	1
17	1	6	3	2798	4	2	1
9	1	6	3	2187	4	2	1
14	1	6	3	1107	4	2	1
12	1	6	3	1022	4	2	1
12	1	6	3	807	4	2	1
7	1	6	3	3349	4	2	1
7	1	6	3	644	4	2	1
11	1	6	3	1071	4	2	1
10	1	6	3	2742	4	2	1
14	1	6	3	3494	4	2	1
13	1	6	3	2738	4	2	1
15	1	6	3	3132	4	2	1
15	1	6	3	2969	4	2	1
14	1	6	3	757	4	2	1
13	1	6	3	2885	4	2	1
8	1	6	3	1619	4	2	1
19	1	6	3	2308	4	2	1
11	1	6	3	851	4	2	1
13	1	6	3	785	4	2	1
8	1	6	3	2539	4	2	1
13	1	6	3	1094	4	2	1
12	1	6	3	1407	4	2	1
28	1	6	3	1240	4	2	1
13	1	6	3	3412	4	2	1
24	1	6	3	1792	4	2	1
15	1	6	3	831	4	2	1
10	1	6	3	1257	4	2	1
11	1	6	3	3044	4		1
18	1	6	3	3028	4		1
10	1	6	3	907	4		1
10	1	6	3	2131	4		1
10	1	6	3	784	4		1
8	1	6	3	1391	4		1
8	1	6	3	1033	4		1
14	1	6	3	2509	4		1
12	1	6	3	3131	4		1
18	1	6	3	1279	4		1
7	1	6	3	1236	4		1
12	1	6	3	1687	4		1
13	1	6	3	1822	4		1
9	1	6	3	1164	4		1
21	1	6	3	3284	4		1
68	1	6	3	1364	4		1
67	1	6	3	2251	4		1
32	1	6	3	2692	4		1
4	1	6	3	2127	4		1
2	1	6	3	2982	4		1
17	1	6	3	1390	4		1
11	1	6	3	2145	4		1
14	1	6	3	3047	4		1
11	1	6	3	684	4		1
19	1	6	3	1694	4		1
14	1	6	3	2761	4		1
10	1	6	3	2713	4		1
19	1	6	3	2125	4		1
11	1	6	3	1979	4		1
21	1	6	3	2053	4		1
14	1	6	3	2409	4		1
10	1	6	3	1767	4		1
14	1	6	3	3321	4		1
11	1	6	3	1474	4		1
10	1	6	3	2189	4		1
10	1	6	3	2435	4		1
17	1	6	3	1390	4		1
7	1	6	3	1801	4		1
13	1	6	3	2766	4		1
10	1	6	3	1077	4		1
21	1	6	3	1782	4		1
26	1	6	3	925	4		1
33	1	6	3	2539	4		1
29	1	6	3	2109	4		1
21	1	6	3	2842	4		1
19	1	6	3	3505	4		1
14	1	6	3	3326	4		1
14	1	6	3	1166	4		1
17	1	6	3	973	4		1
11	1	6	3	1859	4		1
8	1	6	3	1030	4		1
17	1	6	3	641	4		1
4	1	6	3	637	4		1
7	1	6	3	1288	4		1
17	1	6	3	966	4		1
11	1	6	3	884	4		1
13	1	6	3	1444	4		1
16	1	6	3	3350	4		1
14	1	6	3	702	4		1
16	1	6	3	1509	4		1
12	1	6	3	3341	4		1
7	1	6	3	3216	4		1
13	1	6	3	1972	4		1
12	1	6	3	2522	4		1
14	1	6	3	1025	4		1
12	1	6	3	2150	4		1
3	1	6	3	3384	4		1
16	1	6	3	1914	4		1
29	1	6	3	1075	4		1
13	1	6	3	1382	4		1
10	1	6	3	3420	4		1
16	1	6	3	2399	4		1
14	1	6	3	1565	4		1
9	1	6	3	2494	4		1
14	1	6	3	688	4		1
11	1	6	3	1761	4		1
22	1	6	3	814	4		1
17	1	6	3	2615	4		1
3	1	6	3	2118	4		1
12	1	6	3	1198	4		1
13	1	6	3	3062	4		1
15	1	6	3	1215	4		1
11	1	6	3	2329	4		1
9	1	6	3	2270	4		1
19	1	6	3	1590	4		1
34	1	6	3	3114	4		1
19	1	6	3	1523	4		1
13	1	6	3	2031	4	2	1
12	1	6	3	2968	4	2	1
16	1	6	3	1698	4	2	1
12	1	6	3	1580	4	2	1
19	1	6	3	1619	4	2	1
10	1	6	3	2741	4	2	1
27	1	6	3	623	4	2	1
8	1	6	3	1795	4	2	1
8	1	6	3	1115	4	2	1
2	1	6	3	1872	4	2	1
12	1	6	3	958	4	2	1
35	1	6	3	1274	4	2	1
9	1	6	3	1831	4	2	1
18	1	6	3	944	4	2	1
2	1	6	3	1178	4	2	1
17	1	6	3	1661	4	2	1
12	1	6	3	2902	4	2	1
10	1	6	3	2397	4	2	1
12	1	6	3	2410	4	2	1
8	1	6	3	2119	4	2	1
15	1	6	3	687	4	2	1
9	1	6	3	2832	4	2	1
15	1	6	3	3008	4	2	1
10	1	6	3	1433	4	2	1
7	1	6	3	2034	4	2	1
18	1	6	3	1608	4	2	1
31	1	6	3	3133	4	2	1
12	1	6	3	1804	4	2	1
15	1	6	3	2587	4	2	1
20	1	6	3	3475	4	2	1
13	1	6	3	2215	4	2	1
10	1	6	3	3307	4	2	1
13	1	6	3	2565	4	2	1
12	1	6	3	2434	4	2	1
15	1	6	3	3332	4	2	1
19	1	6	3	1755	4	2	1
19	1	6	3	1927	4	2	1
34	1	6	3	1423	4	2	1
16	1	6	3	1074	4	2	1
14	1	6	3	1505	4	2	1
27	1	6	3	2577	4	2	1
13	1	6	3	2642	4	2	1
12	1	6	3	727	4	2	1
8	1	6	3	3026	4	2	1
4	1	6	3	2479	4	2	1
14	1	6	3	3473	4	2	1
47	1	6	3	3085	4	2	1
15	1	6	3	3322	4	2	1
11	1	6	3	2675	4	2	1
8	1	6	3	2955	4	2	1
22	1	6	3	817	4	2	1
11	1	6	3	2542	4	2	1
19	1	6	3	706	4	2	1
12	1	6	3	1282	4	2	1
24	1	6	3	982	4	2	1
9	1	6	3	1824	4	2	1
14	1	6	3	2537	4	2	1
13	1	6	3	1863	4	2	1
11	1	6	3	2849	4	2	1
25	1	6	3	3112	4	2	1
15	1	6	3	2270	4	2	1
15	1	6	3	2257	4	2	1
16	1	6	3	1419	4	2	1
12	1	6	3	1944	4	2	1
15	1	6	3	2564	4	2	1
9	1	6	3	1670	4	2	1
15	1	6	3	2896	4	2	1
8	1	6	3	3215	4	2	1
16	1	6	3	1698	4	2	1
11	1	6	3	934	4	2	1
12	1	6	3	2099	4	2	1
13	1	6	3	1620	4	2	1
13	1	6	3	1031	4	2	1
14	1	6	3	2892	4	2	1
19	1	6	3	972	4	2	1
13	1	6	3	2978	4	2	1
8	1	6	3	960	4	2	1
15	1	6	3	922	4	2	1
10	1	6	3	2971	4	2	1
28	1	6	3	3048	4	2	1
23	1	6	3	1719	4	2	1
13	1	6	3	3342	4	2	1
12	1	6	3	3388	4	2	1
19	1	6	3	2622	4	2	1
11	1	6	3	1586	4	2	1
18	1	6	3	2553	4	2	1
14	1	6	3	2193	4	2	1
8	1	6	3	2333	4	2	1
16	1	6	3	2699	4	2	1
11	1	6	3	953	4	2	1
11	1	6	3	2241	4	2	1
12	1	6	3	1303	4	2	1
5	1	6	3	3422	4	2	1
32	1	6	3	1528	4	2	1
10	1	6	3	861	4	2	1
10	1	6	3	1179	4	2	1
12	1	6	3	903	4	2	1
16	1	6	3	3313	4	2	1
16	1	6	3	2042	4	2	1
20	1	6	3	794	4	2	1
6	1	6	3	899	4	2	1
13	1	6	3	3307	4	2	1
9	1	6	3	1381	4	2	1
19	1	6	3	1780	4	2	1
9	1	6	3	884	4	2	1
22	1	6	3	1051	4	2	1
13	1	6	3	1654	4	2	1
12	1	6	3	1391	4	2	1
13	1	6	3	799	4	2	1
14	1	6	3	2744	4	2	1
71	1	6	3	1886	4	2	1
16	1	6	3	3144	4	2	1
29	1	6	3	1250	4	2	1
8	1	6	3	816	4	2	1
12	1	6	3	1829	4	2	1
9	1	6	3	3021	4	2	1
16	1	6	3	2132	4	2	1
43	1	6	3	2314	4	2	1
21	1	6	3	2731	4	2	1
20	1	6	3	889	4	2	1
12	1	6	3	1178	4	2	1
10	1	6	3	850	4	2	1
16	1	6	3	1713	4	2	1
12	1	6	3	2368	4	2	1
12	1	6	3	1972	4	2	1
18	1	6	3	803	4	2	1
14	1	6	3	2586	4	2	1
15	1	6	3	3334	4	2	1
10	1	6	3	1767	4	2	1
11	1	6	3	3476	4	2	1
8	1	6	3	2480	4	2	1
15	1	6	3	2319	4	2	1
19	1	6	3	1150	4	2	1
24	1	6	3	3049	4	2	1
13	1	6	3	3055	4	2	1
21	1	6	3	1470	4	2	1
12	1	6	3	2025	4	2	1
16	1	6	3	1586	4	2	1
9	1	6	3	879	4	2	1
9	1	6	3	2489	4	2	1
14	1	6	3	3462	4	2	1
14	1	6	3	1935	4	2	1
12	1	6	3	1686	4	2	1
14	1	6	3	879	4	2	1
11	1	6	3	3202	4	2	1
31	1	6	3	777	4	2	1
11	1	6	3	1124	4	2	1
11	1	6	3	3120	4	2	1
18	1	6	3	2746	4	2	1
14	1	6	3	2216	4	2	1
14	1	6	3	2124	4	2	1
16	1	6	3	851	4	2	1
11	1	6	3	1397	4	2	1
17	1	6	3	3323	4	2	1
16	1	6	3	1831	4	2	1
15	1	6	3	1151	4	2	1
16	1	6	3	1440	4	2	1
9	1	6	3	1216	4	2	1
13	1	6	3	903	4	2	1
8	1	6	3	2832	4	2	1
13	1	6	3	1976	4	2	1
14	1	6	3	2747	4	2	1
3	1	6	3	2888	4	2	1
7	1	6	3	2115	4	2	1
12	1	6	3	3236	4	2	1
17	1	6	3	2213	4	2	1
5	1	6	3	1766	4	2	1
11	1	6	3	2710	4	2	1
7	1	6	3	1970	4	2	1
13	1	6	3	2962	4	2	1
10	1	6	3	749	4	2	1
14	1	6	3	906	4	2	1
13	1	6	3	763	4	2	1
19	1	6	3	737	4	2	1
12	1	6	3	2024	4	2	1
10	1	6	3	1642	4	2	1
8	1	6	3	1468	4	2	1
60	1	6	3	2877	4	2	1
14	1	6	3	1044	4	2	1
11	1	6	3	715	4	2	1
12	1	6	3	2535	4	2	1
20	1	6	3	849	4	2	1
13	1	6	3	2341	4	2	1
6	1	6	3	3507	4	2	1
8	1	6	3	759	4	2	1
11	1	6	3	2035	4	2	1
22	1	6	3	1347	4	2	1
13	1	6	3	3194	4	2	1
13	1	6	3	757	4	2	1
25	1	6	3	1160	4	2	1
12	1	6	3	2735	4	2	1
10	1	6	3	3461	4	2	1
8	1	6	3	1136	4	2	1
24	1	6	3	2559	4	2	1
10	1	6	3	2491	4	2	1
20	1	6	3	2948	4	2	1
9	1	6	3	1845	4	2	1
15	1	6	3	2326	4	2	1
13	1	6	3	3369	4	2	1
22	1	6	3	3494	4	2	1
25	1	6	3	1389	4	2	1
30	1	6	3	1606	4	2	1
9	1	6	3	3445	4	2	1
12	1	6	3	1717	4	2	1
6	1	6	3	896	4	2	1
20	1	6	3	1818	4	2	1
29	1	6	3	920	4	2	1
21	1	6	3	1795	4	2	1
15	1	6	3	1746	4	2	1
3	1	6	3	3496	4	2	1
26	1	6	3	797	4	2	1
17	1	6	3	2267	4	2	1
16	1	6	3	3119	4	2	1
14	1	6	3	2522	4	2	1
16	1	6	3	865	4	2	1
13	1	6	3	2334	4	2	1
7	1	6	3	1102	4	2	1
11	1	6	3	3189	4	2	1
14	1	6	3	1015	4	2	1
15	1	6	3	3126	4	2	1
3	1	6	3	907	4	2	1
8	1	6	3	864	4	2	1
12	1	6	3	2983	4	2	1
10	1	6	3	1656	4	2	1
8	1	6	3	2717	4	2	1
11	1	6	3	1579	4	2	1
9	1	6	3	3502	4	2	1
13	1	6	3	2510	4	2	1
10	1	6	3	738	4	2	1
53	1	6	3	1474	4	2	1
10	1	6	3	3168	4	2	1
21	1	6	3	2585	4	2	1
13	1	6	3	2863	4	2	1
22	1	6	3	1543	4	2	1
12	1	6	3	2263	4	2	1
14	1	6	3	745	4	2	1
11	1	6	3	2913	4	2	1
13	1	6	3	2851	4	2	1
20	1	6	3	2396	4	2	1
27	1	6	3	1445	4	2	1
12	1	6	3	1871	4	2	1
13	1	6	3	3377	4	2	1
14	1	6	3	1968	4	2	1
25	1	6	3	3515	4	2	1
22	1	6	3	3131	4	2	1
29	1	6	3	3232	4	2	1
19	1	6	3	1232	4	2	1
11	1	6	3	2430	4	2	1
16	1	6	3	1936	4	2	1
19	1	6	3	1064	4	2	1
12	1	6	3	2675	4	2	1
13	1	6	3	1731	4	1	1
9	1	6	3	1239	4	1	1
10	1	6	3	2093	4	1	1
42	1	6	3	2934	4	1	1
17	1	6	3	2520	4	1	1
16	1	6	3	2281	4	1	1
22	1	6	3	1906	4	1	1
16	1	6	3	1442	4	1	1
7	1	6	3	1025	4	1	1
11	1	6	3	2337	4	1	1
20	1	6	3	2934	4	1	1
18	1	6	3	1357	4	1	1
16	1	6	3	1464	4	1	1
12	1	6	3	544	4	1	1
14	1	6	3	1581	4	1	1
9	1	6	3	2960	4	1	1
20	1	6	3	3280	4	1	1
4	1	6	3	1193	4	1	1
13	1	6	3	1576	4	1	1
12	1	6	3	3244	4	1	1
10	1	6	3	879	4	1	1
8	1	6	3	1909	4	1	1
11	1	6	3	2258	4	1	1
21	1	6	3	2109	4	1	1
12	1	6	3	1273	4	1	1
5	1	6	3	769	4	1	1
11	1	6	3	2526	4	1	1
12	1	6	3	2134	4	1	1
18	1	6	3	1446	4	1	1
22	1	6	3	1245	4	1	1
12	1	6	3	2895	4	1	1
29	1	6	3	944	4	1	1
16	1	6	3	1754	4	1	1
15	1	6	3	3193	4	1	1
10	1	6	3	3043	4	1	1
14	1	6	3	2119	4	1	1
21	1	6	3	475	4	1	1
33	1	6	3	2150	4	1	1
12	1	6	3	2302	4	1	1
3	1	6	3	1334	4	1	1
19	1	6	3	585	4	1	1
21	1	6	3	1329	4	1	1
10	1	6	3	844	4	1	1
8	1	6	3	2247	4	1	1
12	1	6	3	2657	4	1	1
32	1	6	3	1103	4	1	1
25	1	6	3	1163	4	1	1
18	1	6	3	1473	4	1	1
41	1	6	3	766	4	1	1
51	1	6	3	545	4	1	1
18	1	6	3	3146	4	1	1
8	1	6	3	1152	4	1	1
16	1	6	3	1564	4	1	1
13	1	6	3	1493	4	1	1
4	1	6	3	1111	4	1	1
31	1	6	3	838	4	1	1
17	1	6	3	1431	4	1	1
1	1	6	3	667	4	1	1
13	1	6	3	3109	4	1	1
9	1	6	3	2359	4	1	1
18	1	6	3	1206	4	1	1
15	1	6	3	2343	4	1	1
18	1	6	3	2018	4	1	1
20	1	6	3	2580	4	1	1
29	1	6	3	755	4	1	1
21	1	6	3	2835	4	1	1
13	1	6	3	549	4	1	1
20	1	6	3	2309	4	1	1
15	1	6	3	2002	4	1	1
11	1	6	3	776	4	1	1
8	1	6	3	1111	4	1	1
25	1	6	3	837	4	1	1
15	1	6	3	1969	4	1	1
12	1	6	3	1586	4	1	1
15	1	6	3	121	4	1	1
9	1	6	3	2346	4	1	1
24	1	6	3	150	4	1	1
16	1	6	3	2310	4	1	1
22	1	6	3	2822	4	1	1
11	1	6	3	432	4	1	1
11	1	6	3	125	4	1	1
17	1	6	3	994	4	1	1
22	1	6	3	1631	4	1	1
36	1	6	3	1849	4	1	1
14	1	6	3	2604	4	1	1
3	1	6	3	1083	4	1	1
15	1	6	3	138	4	1	1
39	1	6	3	103	4	1	1
17	1	6	3	2901	4	1	1
8	1	6	3	364	4	1	1
19	1	6	3	2759	4	1	1
28	1	6	3	1351	4	1	1
4	1	6	3	1678	4	1	1
4	1	6	3	60	4	1	1
30	1	6	3	174	4	1	1
9	1	6	3	2294	4	1	1
3	1	6	3	1924	4	1	1
20	1	6	3	845	4	1	1
23	1	6	3	1911	4	1	1
13	1	6	3	2192	4	1	1
11	1	6	3	1505	4	1	1
30	1	6	3	120	4	1	1
23	1	6	3	920	4	1	1
11	1	6	3	1863	4	1	1
16	1	6	3	34	4	1	1
13	1	6	3	2529	4	1	1
15	1	6	3	1173	4	1	1
28	1	6	3	108	4	1	1
26	1	6	3	1958	4	1	1
27	1	6	3	1529	4	1	1
8	1	6	3	1809	4	1	1
6	1	6	3	1193	4	1	1
28	1	6	3	1580	4	1	1
20	1	6	3	2096	4	1	1
17	1	6	3	2166	4	1	1
7	1	6	3	1012	4	1	1
23	1	6	3	1743	4	1	1
13	1	6	3	101	4	1	1
11	1	6	3	450	4	1	1
10	1	6	3	1342	4	1	1
9	1	6	3	1054	4	1	1
13	1	6	3	703	4	1	1
19	1	6	3	117	4	1	1
24	1	6	3	201	4	1	1
15	1	6	3	1254	4	1	1
14	1	6	3	945	4	1	1
15	1	6	3	998	4	1	1
13	1	6	3	1249	4	1	1
41	1	6	3	884	4	1	1
30	1	6	3	754	4	1	1
12	1	6	3	936	4	1	1
67	1	6	3	1809	4	1	1
15	1	6	3	48	4	1	1
7	1	6	3	1647	4	1	1
7	1	6	3	689	4	1	1
16	1	6	3	83	4	1	1
12	1	6	3	849	4	1	1
14	1	6	3	821	4	1	1
16	1	6	3	1518	4	1	1
12	1	6	3	1229	4	1	1
13	1	6	3	1329	4	1	1
14	1	6	3	2081	4	1	1
3	1	6	3	164	4	1	1
16	1	6	3	440	4	1	1
16	1	6	3	251	4	1	1
8	1	6	3	1537	4	1	1
20	1	6	3	2277	4	1	1
32	1	6	3	705	4	1	1
22	1	6	3	214	4	1	1
2	1	6	3	1381	4	1	1
14	1	6	3	2234	4	1	1
4	1	6	3	1871	4	1	1
13	1	6	3	446	4	1	1
15	1	6	3	356	4	1	1
13	1	6	3	1967	4	1	1
19	1	6	3	1789	4	1	1
13	1	6	3	897	4	1	1
31	1	6	3	388	4	1	1
19	1	6	3	79	4	1	1
11	1	6	3	25	4	1	1
12	1	6	3	525	4	1	1
29	1	6	3	85	4	1	1
11	1	6	3	476	4	1	1
2	1	6	3	1221	4	1	1
15	1	6	3	144	4	1	1
17	1	6	3	68	4	1	1
16	1	6	3	1380	4	1	1
32	1	6	3	653	4	1	1
21	1	6	3	1319	4	1	1
17	1	6	3	50	4	1	1
1	1	6	3	1717	4	1	1
19	1	6	3	1413	4	1	1
14	1	6	3	1425	4	1	1
11	1	6	3	1342	4	1	1
18	1	6	3	534	4	1	1
15	1	6	3	2039	4	1	1
12	1	6	3	165	4	1	1
17	1	6	3	1457	4	1	1
12	1	6	3	1981	4	1	1
13	1	6	3	1875	4	1	1
10	1	6	3	764	4	1	1
11	1	6	3	1647	4	1	1
13	1	6	3	1847	4	1	1
15	1	6	3	485	4	1	1
20	1	6	3	885	4	1	1
27	1	6	3	1452	4	1	1
12	1	6	3	369	4	1	1
30	1	6	3	248	4	1	1
16	1	6	3	941	4	1	1
3	1	6	3	15	4	1	1
15	1	6	3	1528	4	1	1
14	1	6	3	534	4	1	1
18	1	6	3	1102	4	1	1
1	1	6	3	1584	4	1	1
14	1	6	3	1559	4	1	1
59	1	6	3	806	4	1	1
13	1	6	3	844	4	1	1
12	1	6	3	1125	4	1	1
3	1	6	3	1702	4	1	1
14	1	6	3	258	4	1	1
12	1	6	3	51	4	1	1
21	1	6	3	821	4	1	1
16	1	6	3	566	4	1	1
12	1	6	3	1407	4	1	1
16	1	6	3	368	4	1	1
13	1	6	3	382	4	1	1
16	1	6	3	253	4	1	1
9	1	6	3	1646	4	1	1
18	1	6	3	883	4	1	1
22	1	6	3	337	4	1	1
1	1	6	3	1523	4	1	1
18	1	6	3	119	4	1	1
6	1	6	3	1326	4	1	1
20	1	6	3	349	4	1	1
8	1	6	3	547	4	1	1
30	1	6	3	234	4	1	1
19	1	6	3	1061	4	1	1
8	1	6	3	891	4	1	1
18	1	6	3	77	4	1	1
11	1	6	3	627	4	1	1
22	1	6	3	1266	4	1	1
36	1	6	3	453	4	1	1
23	1	6	3	125	4	1	1
100	1	6	3	400	4	1	1
6	1	6	3	56	4	1	1
49	1	6	3	1027	4	1	1
11	1	6	3	155	4	1	1
21	1	6	3	1284	4	1	1
7	1	6	3	721	4	1	1
30	1	6	3	242	4	1	1
3	1	6	3	14	4	1	1
16	1	6	3	214	4	1	1
20	1	6	3	623	4	1	1
15	1	6	3	755	4	1	1
29	1	6	3	126	4	1	1
18	1	6	3	187	4	1	1
25	1	6	3	250	4	1	1
17	1	6	3	56	4	1	1
5	1	6	3	890	4	1	1
65	1	6	3	98	4	1	1
14	1	6	3	755	4	1	1
21	1	6	3	476	4	1	1
30	1	6	3	1047	4	1	1
13	1	6	3	16	4	1	1
1	1	6	3	305	4	1	1
22	1	6	3	75	4	1	1
19	1	6	3	780	4	1	1
15	1	6	3	730	4	1	1
45	1	6	3	63	4	1	1
12	1	6	3	481	4	1	1
35	1	6	3	182	4	1	1
4	1	6	3	266	4	1	1
12	1	6	3	43	4	1	1
4	1	6	3	76	4	1	1
11	1	6	3	419	4	1	1
16	1	6	3	59	4	1	1
12	1	6	3	47	4	1	1
5	1	6	3	52	4	1	1
20	1	6	3	103	4	1	1
13	1	6	3	271	4	1	1
89	1	6	3	723	4	1	1
52	1	6	3	187	4	1	1
59	1	6	3	194	4	1	1
13	1	6	3	243	4	1	1
19	1	6	3	34	4	1	1
2	1	6	3	384	4	1	1
18	1	6	3	465	4	1	1
30	1	6	3	142	4	1	1
14	1	6	3	293	4	1	1
3	1	6	3	101	4	1	1
24	1	6	3	148	4	1	1
15	1	6	3	437	4	1	1
10	1	6	3	58	4	1	1
17	1	6	3	627	4	1	1
19	1	6	3	484	4	1	1
73	1	6	3	233	4	1	1
24	1	6	3	396	4	1	1
17	1	6	3	459	4	1	1
13	1	6	3	72	4	1	1
20	1	6	3	50	4	1	1
32	1	6	3	169	4	1	1
20	1	6	3	535	4	1	1
15	1	6	3	95	4	1	1
27	1	6	3	82	4	1	1
30	1	6	3	459	4	1	1
21	1	6	3	136	4	1	1
13	1	6	3	171	4	1	1
13	1	6	3	351	4	1	1
15	1	6	3	241	4	1	1
16	1	6	3	86	4	1	1
20	1	6	3	172	4	1	1
17	1	6	3	253	4	1	1
25	1	6	3	71	4	1	1
2	1	6	3	22	4	1	1
13	1	6	3	198	4	1	1
40	1	6	3	62	4	1	1
8	1	6	3	43	4	1	1
37	1	6	3	180	4	1	1
21	1	6	3	117	4	1	1
7	1	6	3	19	4	1	1
14	1	6	3	49	4	1	1
8	1	6	3	51	4	1	1
3	1	6	2	873	4	1	1
5	1	6	2	1029	4	1	1
6	1	6	2	2418	4	2	1
13	1	6	2	924	4	2	1
1	1	6	2	782	4	2	1
23	1	6	2	1612	4	2	1
4	1	6	2	712	4	2	1
4	1	6	2	750	4	2	1
11	1	6	2	1130	4	2	1
10	1	6	2	2123	4	2	1
17	1	6	2	2902	4	2	1
25	1	6	2	769	4	2	1
2	1	6	2	2486	4	2	1
7	1	6	2	632	4	2	1
14	1	6	2	759	4	2	1
8	1	6	2	1950	4	2	1
10	1	6	2	1634	4	2	1
3	1	6	2	1123	4	2	1
20	1	6	2	1185	4	2	1
6	1	6	2	1986	4	2	1
5	1	6	2	855	4	2	1
1	1	6	2	2033	4	2	1
33	1	6	2	751	4	2	1
8	1	6	2	2689	4	2	1
9	1	6	2	783	4	2	1
16	1	6	2	1003	4	2	1
9	1	6	2	2012	4	2	1
8	1	6	2	2151	4	2	1
6	1	6	2	759	4	2	1
8	1	6	2	995	4	2	1
10	1	6	2	1372	4	2	1
3	1	6	2	1183	4	2	1
7	1	6	2	1577	4	2	1
7	1	6	2	3213	4	2	1
7	1	6	2	2872	4	2	1
12	1	6	2	1133	4	2	1
10	1	6	2	2118	4	2	1
10	1	6	2	1740	4	2	1
14	1	6	2	780	4	2	1
2	1	6	2	905	4	2	1
1	1	6	2	988	4	2	1
3	1	6	2	1047	4	2	1
7	1	6	2	1514	4	2	1
8	1	6	2	2833	4	2	1
83	1	6	2	1106	4	2	1
2	1	6	2	3414	4	2	1
15	1	6	2	1563	4	2	1
7	1	6	2	946	4	2	1
19	1	6	2	1935	4	2	1
10	1	6	2	740	4	2	1
5	1	6	2	2051	4	2	1
5	1	6	2	863	4	2	1
1	1	6	2	1268	4	2	1
9	1	6	2	1220	4	2	1
53	1	6	2	1175	4	2	1
10	1	6	2	1209	4	2	1
7	1	6	2	872	4	2	1
4	1	6	2	876	4	2	1
13	1	6	2	1281	4	2	1
18	1	6	2	3371	4	2	1
3	1	6	2	794	4	2	1
6	1	6	2	1015	4	2	1
10	1	6	2	2804	4	2	1
6	1	6	2	1596	4	2	1
16	1	6	2	3336	4	2	1
15	1	6	2	1149	4	2	1
7	1	6	2	1528	4	2	1
7	1	6	2	1186	4	2	1
2	1	6	2	2453	4	2	1
11	1	6	2	802	4	2	1
1	1	6	2	1698	4	2	1
8	1	6	2	1283	4	2	1
2	1	6	2	2284	4	2	1
12	1	6	2	2354	4	2	1
10	1	6	2	1579	4	2	1
5	1	6	2	856	4	2	1
17	1	6	2	693	4	2	1
23	1	6	2	1024	4	2	1
12	1	6	2	1947	4	2	1
18	1	6	2	1271	4	2	1
19	1	6	2	693	4	2	1
5	1	6	2	877	4	2	1
4	1	6	2	1601	4	2	1
14	1	6	2	1401	4	2	1
9	1	6	2	816	4	2	1
7	1	6	2	2061	4	2	1
14	1	6	2	637	4	2	1
7	1	6	2	918	4	2	1
13	1	6	2	2036	4	2	1
11	1	6	2	1089	4	2	1
13	1	6	2	1969	4	2	1
17	1	6	2	3145	4	2	1
5	1	6	2	884	4	2	1
13	1	6	2	1514	4	2	1
6	1	6	2	1514	4	2	1
9	1	6	2	909	4	2	1
18	1	6	2	1200	4	2	1
7	1	6	2	737	4	2	1
1	1	6	2	799	4	2	1
9	1	6	2	676	4	2	1
9	1	6	2	2786	4	2	1
7	1	6	2	799	4	2	1
10	1	6	2	2405	4	2	1
18	1	6	2	1033	4	2	1
8	1	6	2	1390	4	2	1
6	1	6	2	678	4	2	1
21	1	6	2	1388	4	2	1
6	1	6	2	915	4	2	1
2	1	6	2	901	4	2	1
11	1	6	2	2082	4	2	1
11	1	6	2	1434	4	2	1
28	1	6	2	947	4	2	1
1	1	6	2	1637	4	2	1
11	1	6	2	3322	4	2	1
27	1	6	2	2026	4	2	1
7	1	6	2	1526	4	2	1
9	1	6	2	2001	4	2	1
1	1	6	2	1076	4	2	1
24	1	6	2	1340	4	2	1
11	1	6	2	817	4	2	1
4	1	6	2	1986	4	2	1
4	1	6	2	1107	4	2	1
3	1	6	2	738	4	2	1
5	1	6	2	1247	4	2	1
13	1	6	2	1395	4	2	1
2	1	6	2	628	4	2	1
6	1	6	2	1386	4	2	1
7	1	6	2	2774	4	2	1
4	1	6	2	1644	4	2	1
7	1	6	2	1313	4	2	1
11	1	6	2	1278	4	2	1
18	1	6	2	1259	4	2	1
7	1	6	2	735	4	2	1
12	1	6	2	1237	4	2	1
1	1	6	2	800	4	2	1
1	1	6	2	1102	4	2	1
8	1	6	2	1779	4	2	1
13	1	6	2	1160	4	2	1
20	1	6	2	666	4	2	1
21	1	6	2	700	4	2	1
6	1	6	2	952	4	2	1
9	1	6	2	1831	4	2	1
8	1	6	2	939	4	2	1
39	1	6	2	1526	4	2	1
2	1	6	2	1874	4	2	1
2	1	6	2	1251	4	2	1
11	1	6	2	1954	4	2	1
4	1	6	2	1399	4	2	1
13	1	6	2	730	4	2	1
5	1	6	2	2346	4	2	1
12	1	6	2	669	4	2	1
8	1	6	2	934	4	2	1
9	1	6	2	888	4	2	1
7	1	6	2	638	4	2	1
1	1	6	2	2005	4	2	1
9	1	6	2	1346	4	2	1
17	1	6	2	1046	4	2	1
14	1	6	2	3473	4	2	1
6	1	6	2	721	4	2	1
24	1	6	2	1810	4	2	1
13	1	6	2	1725	4	2	1
20	1	6	2	653	4	2	1
4	1	6	2	844	4	2	1
7	1	6	2	1226	4	2	1
9	1	6	2	1284	4	2	1
29	1	6	2	2346	4	2	1
12	1	6	2	889	4	2	1
23	1	6	2	837	4	2	1
13	1	6	2	1056	4	2	1
26	1	6	2	1969	4	2	1
63	1	6	2	969	4	2	1
6	1	6	2	898	4	2	1
7	1	6	2	833	4	2	1
11	1	6	2	2958	4	2	1
15	1	6	2	942	4	2	1
3	1	6	2	3337	4	2	1
4	1	6	2	1334	4	2	1
3	1	6	2	1050	4	2	1
5	1	6	2	628	4	2	1
5	1	6	2	1383	4	2	1
11	1	6	2	683	4	2	1
12	1	6	2	1486	4	2	1
21	1	6	2	1511	4	2	1
8	1	6	2	2892	4	2	1
17	1	6	2	2105	4	2	1
7	1	6	2	752	4	2	1
7	1	6	2	1523	4	2	1
38	1	6	2	2047	4	2	1
17	1	6	2	1320	4	2	1
6	1	6	2	742	4	2	1
3	1	6	2	1364	4	2	1
2	1	6	2	1683	4	2	1
10	1	6	2	1183	4	2	1
14	1	6	2	1814	4	2	1
9	1	6	2	619	4	2	1
10	1	6	2	2173	4	2	1
6	1	6	2	1766	4	2	1
5	1	6	2	2413	4	2	1
7	1	6	2	631	4	2	1
22	1	6	2	974	4	2	1
12	1	6	2	3241	4	2	1
22	1	6	2	950	4	2	1
19	1	6	2	3101	4	2	1
23	1	6	2	3021	4	2	1
8	1	6	2	3494	4	2	1
4	1	6	2	1679	4	2	1
7	1	6	2	1339	4	2	1
16	1	6	2	1372	4	1	1
12	1	6	2	883	4	1	1
4	1	6	2	1163	4	1	1
5	1	6	2	1488	4	1	1
22	1	6	2	613	4	1	1
3	1	6	2	677	4	1	1
3	1	6	2	871	4	1	1
17	1	6	2	966	4	1	1
4	1	6	2	1068	4	1	1
12	1	6	2	1318	4	1	1
19	1	6	2	793	4	1	1
49	1	6	2	806	4	1	1
17	1	6	2	2188	4	1	1
13	1	6	2	1689	4	1	1
8	1	6	2	683	4	1	1
7	1	6	2	953	4	1	1
9	1	6	2	854	4	1	1
11	1	6	2	1417	4	1	1
6	1	6	2	582	4	1	1
14	1	6	2	1228	4	1	1
11	1	6	2	3358	4	1	1
15	1	6	2	1554	4	1	1
3	1	6	2	501	4	1	1
3	1	6	2	710	4	1	1
1	1	6	2	1208	4	1	1
34	1	6	2	2491	4	1	1
19	1	6	2	655	4	1	1
7	1	6	2	805	4	1	1
2	1	6	2	583	4	1	1
7	1	6	2	527	4	1	1
13	1	6	2	2562	4	1	1
22	1	6	2	940	4	1	1
4	1	6	2	1412	4	1	1
4	1	6	2	3166	4	1	1
22	1	6	2	487	4	1	1
8	1	6	2	678	4	1	1
2	1	6	2	1360	4	1	1
8	1	6	2	832	4	1	1
5	1	6	2	418	4	1	1
4	1	6	2	2051	4	1	1
2	1	6	2	838	4	1	1
2	1	6	2	422	4	1	1
16	1	6	2	1871	4	1	1
2	1	6	2	2349	4	1	1
7	1	6	2	2306	4	1	1
10	1	6	2	713	4	1	1
2	1	6	2	2943	4	1	1
7	1	6	2	401	4	1	1
5	1	6	2	381	4	1	1
11	1	6	2	580	4	1	1
8	1	6	2	1321	4	1	1
16	1	6	2	470	4	1	1
2	1	6	2	882	4	1	1
3	1	6	2	1018	4	1	1
4	1	6	2	3057	4	1	1
14	1	6	2	342	4	1	1
1	1	6	2	799	4	1	1
23	1	6	2	432	4	1	1
3	1	6	2	748	4	1	1
5	1	6	2	497	4	1	1
6	1	6	2	443	4	1	1
26	1	6	2	595	4	1	1
3	1	6	2	698	4	1	1
6	1	6	2	691	4	1	1
11	1	6	2	2828	4	1	1
6	1	6	2	1393	4	1	1
5	1	6	2	733	4	1	1
2	1	6	2	475	4	1	1
10	1	6	2	1529	4	1	1
12	1	6	2	2126	4	1	1
8	1	6	2	231	4	1	1
9	1	6	2	1192	4	1	1
2	1	6	2	1527	4	1	1
3	1	6	2	553	4	1	1
8	1	6	2	1164	4	1	1
7	1	6	2	535	4	1	1
19	1	6	2	2084	4	1	1
32	1	6	2	439	4	1	1
3	1	6	2	810	4	1	1
8	1	6	2	576	4	1	1
16	1	6	2	467	4	1	1
24	1	6	2	594	4	1	1
8	1	6	2	205	4	1	1
[truncated: 191,898 more rows]

## Sheet: Rehab
SURVIVOR	Group:1=septic shock; 2=sepsis, 3=severe infection, 4=MP septic shock, 5=MP sepsis; 6=MP severe infection	Discharge destination: 1=Home, 2=other hositpal, 3=rehab, 4=nursing	Male=1; Female=0	Days_Survival	Infection	SepticShock=1; Sepsis=2
1	2	1	0	1825		2
1	2	1	1	143		1
1	2	1	1	1825		2
1	2	1	0	357		1
1	2	1	0	248		1
1	2	1	1	1825		2
1	3	1	0	791	2
1	2	1	1	1825		2
1	3	2	1	127	1
1	2	1	0	197		1
1	1	1	1	135		1
1	2	1	0	1305		1
1	3	1	1	61	1
1	3	1	1	156	1
1	2	3	1	89		1
1	2	1	1	1358		1
1	3	1	0	70	1
1	2	1	1	480		1
1	3	1	0	1825	2
1	3	1	0	247	1
1	2	4	0	1825		2
1	3	1	1	1583	1
1	2	1	1	1593		2
1	2	1	0	193		1
1	3	1	0	51	1
1	3	1	0	1825	2
1	2	1	0	848		1
1	2	1	1	973		1
1	3	1	1	1404	1
1	2	4	1	1609		2
1	2	1	1	228		1
1	3	1	1	60	1
1	3	1	0	23	1
1	2	1	0	1825		2
1	2	2	0	668		1
1	2	1	1	414		1
1	2	1	0	1825		2
1	3	1	1	1825	2
1	3	1	0	1584	2
1	3	1	1	517	1
1	2	1	1	214		1
1	2	1	1	68		1
1	2	1	0	701		2
1	1	1	1	1418		1
1	3	1	0	168	1
1	2	1	0	1530		2
1	3	1	0	826	2
1	2	1	1	5		1
1	3	1	0	1507	2
1	2	1	1	1236		2
1	2	1	0	1345		2
1	2	1	0	789		2
1	2	1	0	1825		2
1	3	1	0	64	1
1	2	1	1	387		1
1	2	1	1	767		2
1	3	1	0	939	1
1	3	1	1	1825	2
1	2	4	1	20		1
1	3	1	1	947	2
1	2	1	0	1825		2
1	2	2	0	111		1
1	3	3	1	1825	2
1	3	1	1	103	1
1	2	1	1	615		1
1	3	1	0	426	1
1	2	4	0	1825		2
1	3	2	1	378	1
1	3	1	1	1140	2
1	3	2	1	781	1
1	2	1	1	31		1
1	2	2	0	56		1
1	2	1	0	252		1
1	3	1	1	1825	2
1	2	1	0	1089		1
1	2	1	0	612		2
1	2	1	0	90		1
1	3	1	0	360	1
1	2	1	0	117		1
1	2	2	1	90		1
1	2	1	1	31		1
1	2	1	1	446		1
1	2	1	0	332		1
1	2	4	1	1236		2
1	2	4	0	345		1
1	3	1	1	1825	2
1	2	1	1	1825		2
1	3	1	0	563	1
1	2	1	1	457		1
1	3	2	1	42	1
1	2	1	0	55		1
1	2	1	1	103		1
1	2	1	1	508		1
1	2	3	0	1786		2
1	2	4	1	31		1
1	2	1	0	105		1
1	2	4	0	1825		2
1	3	1	0	181	1
1	2	1	1	708		1
1	3	1	1	848	2
1	3	1	1	1724	1
1	2	2	0	239		1
1	2	1	1	1300		2
1	2	1	0	266		1
1	2	1	0	1426		2
1	2	1	1	444		1
1	3	2	0	1825	2
1	3	1	0	310	1
1	2	1	0	786		1
1	3	1	1	874	1
1	2	2	0	107		1
1	2	1	0	1509		1
1	2	1	0	1308		1
1	3	1	0	1213	1
1	3	1	1	1292	1
1	3	1	0	1825	2
1	2	1	0	1825		2
1	2	1	0	1825		2
1	2	2	0	1568		2
1	2	1	1	223		1
1	2	1	1	1369		2
1	2	1	1	338		1
1	3	1	0	323	1
1	2	2	1	780		1
1	2	1	0	1825		2
1	2	1	1	1148		2
1	2	1	1	1825		2
1	3	2	0	7	1
1	2	1	1	1202		1
1	3	1	0	1825	2
1	2	2	1	221		1
1	3	1	1	1241	1
1	2	3	1	1825		2
1	2	1	1	1770		2
1	3	1	0	1825	2
1	3	3	0	1140	2
1	2	1	1	693		1
1	2	1	1	920		2
1	2	1	0	665		2
1	2	3	1	1554		2
1	2	1	1	46		1
1	2	3	0	121		1
1	2	1	1	217		1
1	2	1	0	327		1
1	2	1	0	1176		1
1	3	1	1	259	1
1	2	4	1	45		1
1	3	1	1	1341	1
1	2	1	0	755		2
1	2	1	0	1172		1
1	2	2	0	338		1
1	2	1	1	1081		2
1	3	1	1	75	1
1	2	1	0	1629		1
1	2	1	0	591		1
1	2	1	0	368		1
1	3	1	1	493	1
1	2	1	0	28		1
1	2	2	1	1731		2
1	2	4	1	213		1
1	2	2	1	65		1
1	2	4	1	24		1
1	3	1	1	275	1
1	2	3	1	1825		2
1	3	1	0	375	1
1	3	1	0	1825	2
1	2	1	0	256		1
1	3	1	1	559	1
1	2	1	0	1825		2
1	2	4	0	643		1
1	2	4	1	61		1
1	3	1	0	199	1
1	2	1	0	64		1
1	2	1	1	1825		2
1	2	4	1	828		1
1	2	1	1	1825		2
1	3	1	1	543	1
1	2	1	1	82		1
1	3	1	0	1771	2
1	2	1	0	105		1
1	3	1	1	1825	2
1	2	1	0	1825		2
1	2	3	1	1825		2
1	3	1	0	840	2
1	3	1	0	1825	2
1	3	1	0	223	1
1	3	1	1	597	1
1	3	1	0	266	1
1	2	1	0	28		1
1	2	4	1	1017		2
1	2	1	1	816		1
1	2	1	1	115		1
1	3	1	1	1367	1
1	3	1	0	1825	2
1	2	4	1	305		1
1	2	1	0	1312		2
1	3	1	1	45	1
1	2	1	0	1825		2
1	2	1	0	1825		2
1	2	1	1	1037		2
1	2	1	1	1112		2
1	3	1	0	107	1
1	2	1	0	1750		2
1	3	1	0	67	1
1	2	1	0	1825		2
1	3	1	0	608	2
1	2	1	0	165		1
1	2	1	1	1664		2
1	2	1	0	507		1
1	2	4	1	71		1
1	3	1	1	744	2
1	2	3	1	1426		1
1	3	2	1	1230	1
1	3	1	1	690	1
1	2	1	0	76		1
1	1	1	1	645		1
1	2	1	0	946		2
1	2	2	1	669		2
1	2	1	0	71		1
1	2	1	0	155		1
1	2	1	1	623		2
1	2	1	0	1639		2
1	3	1	0	1611	1
1	2	1	1	116		1
1	3	1	0	15	1
1	2	1	1	34		1
1	2	2	1	124		1
1	2	1	1	365		1
1	2	3	1	977		1
1	3	2	1	264	1
1	2	1	1	1825		2
1	2	1	0	1181		2
1	2	1	1	1092		1
1	2	1	1	732		1
1	3	1	1	1395	2
1	2	4	0	138		1
1	3	4	1	221	1
1	3	1	0	794	2
1	2	1	0	727		2
1	2	4	1	36		1
1	2	1	0	81		1
1	2	4	0	224		1
1	2	1	0	69		1
1	2	4	0	1226		1
1	2	1	1	661		1
1	3	1	0	85	1
1	2	1	0	66		1
1	3	3	0	1825	2
1	2	1	1	1490		2
1	2	1	0	185		1
1	3	4	1	1417	2
1	2	2	0	1825		2
1	2	1	0	830		1
1	2	1	1	98		1
1	2	4	1	85		1
1	2	1	0	1825		2
1	3	1	1	1825	2
1	3	1	0	26	1
1	2	1	1	392		1
1	3	1	0	1693	2
1	3	4	1	777	1
1	3	1	1	1730	1
1	2	4	0	693		1
1	2	1	0	653		1
1	2	2	0	341		1
1	2	1	1	107		1
1	3	1	0	685	1
1	3	1	0	1204	2
1	3	4	0	1825	2
1	3	1	0	1081	2
1	2	1	0	1668		2
1	2	1	1	1825		2
1	3	1	0	661	2
1	2	1	1	897		2
1	2	1	1	1809		1
1	3	1	1	111	1
1	2	1	0	1203		1
1	2	1	0	27		1
1	2	1	0	100		1
1	3	1	1	803	1
1	3	2	0	65	1
1	3	1	0	453	1
1	3	1	0	99	1
1	2	4	1	1825		2
1	2	1	1	1825		2
1	2	1	1	703		2
1	3	1	0	80	1
1	2	4	1	36		1
1	3	2	1	1547	1
1	2	4	0	165		1
1	2	2	0	72		1
1	2	4	1	919		1
1	2	1	0	1825		2
1	3	1	0	331	1
1	2	2	0	248		1
1	2	1	0	198		1
1	2	1	0	695		2
1	2	1	1	459		1
1	2	1	1	406		1
1	3	1	1	725	2
1	3	1	1	1476	1
1	2	1	1	22		1
1	2	1	1	235		1
1	2	1	1	1273		2
1	3	1	1	57	1
1	2	1	1	437		1
1	3	1	1	302	1
1	3	1	0	712	2
1	2	4	0	1592		1
1	3	1	1	800	2
1	3	1	0	488	1
1	2	1	1	507		1
1	2	1	0	146		1
1	2	1	1	53		1
1	2	1	0	1825		2
1	2	1	1	54		1
1	2	1	0	1438		1
1	2	1	0	1825		2
1	2	1	0	1396		2
1	3	1	1	1825	2
1	3	1	0	52	1
1	2	1	1	537		1
1	2	4	0	777		1
1	3	1	1	1825	2
1	3	1	1	1177	2
1	2	1	1	39		1
1	2	1	1	1825		2
1	2	1	0	618		1
1	3	1	1	1825	2
1	2	3	1	770		1
1	2	1	0	18		1
1	2	1	1	1825		2
1	3	1	1	298	1
1	3	1	1	672	1
1	2	1	1	926		1
1	2	4	0	16		1
1	2	3	0	1825		2
1	1	1	0	16		1
1	2	1	1	1115		2
1	2	1	0	1355		2
1	2	1	0	685		1
1	2	4	0	610		1
1	2	1	0	1825		2
1	3	1	1	394	1
1	2	1	1	1589		2
1	2	1	1	1556		1
1	2	4	0	1825		2
1	2	4	0	49		1
1	2	1	1	26		1
1	2	1	1	1825		2
1	2	4	1	26		1
1	2	1	1	785		2
1	2	2	1	63		1
1	2	1	1	511		1
1	2	1	1	142		1
1	3	1	0	1293	2
1	2	4	0	1246		2
1	2	1	1	1152		2
1	2	4	1	1724		2
1	2	1	0	1220		1
1	3	1	1	20	1
1	2	1	0	339		1
1	2	1	0	256		1
1	2	1	1	681		2
1	3	1	1	100	1
1	2	1	0	86		1
1	2	1	1	1753		1
1	2	1	0	918		1
1	2	1	1	606		1
1	2	1	1	1470		2
1	2	1	0	1825		2
1	2	1	0	21		1
1	2	1	1	197		1
1	3	4	0	169	2
1	2	1	0	619		1
1	3	1	0	1048	1
1	2	4	0	1584		1
1	3	1	1	197	1
1	2	1	0	546		1
1	2	1	1	1205		1
1	3	2	1	475	1
1	2	4	1	51		1
1	2	1	0	302		1
1	3	1	1	1825	2
1	2	1	1	1072		2
1	2	1	0	1200		2
1	3	1	0	1825	2
1	3	1	1	1825	2
1	2	3	1	78		1
1	2	1	0	1004		1
1	3	1	0	41	1
1	2	1	1	84		1
1	2	1	1	1003		1
1	2	1	1	507		1
1	2	1	1	47		1
1	3	1	1	265	1
1	2	1	0	480		1
1	2	1	0	1229		1
1	3	1	1	107	1
1	2	1	0	47		1
1	2	1	0	1209		2
1	3	1	1	1731	2
1	2	2	1	79		1
1	3	1	0	1613	2
1	2	1	0	143		1
1	2	1	0	1391		2
1	2	1	1	91		1
1	2	1	0	956		2
1	2	1	1	917		2
1	2	1	1	41		1
1	2	2	1	1825		2
1	2	1	0	43		1
1	2	1	1	40		1
1	2	1	1	697		2
1	2	1	0	228		1
1	3	2	1	435	1
1	2	1	1	1825		2
1	2	1	1	1825		2
1	2	1	1	125		1
1	3	4	0	805	2
1	3	3	1	30	1
1	3	1	1	41	1
1	2	4	1	46		1
1	2	4	0	1796		1
1	2	4	1	1031		2
1	3	1	0	1825	2
1	1	4	1	135		1
1	2	1	1	1068		1
1	2	1	1	864		1
1	2	1	0	1825		2
1	2	3	0	72		1
1	3	1	1	10	1
1	2	1	1	350		1
1	2	4	0	822		2
1	2	1	0	46		1
1	2	1	1	716		2
1	3	1	1	1825	2
1	3	1	1	1825	2
1	2	1	1	988		2
1	3	1	1	1095	1
1	3	1	1	1654	2
1	2	1	1	1274		2
1	3	1	1	1825	2
1	2	4	0	1825		2
1	3	1	1	1825	2
1	3	1	0	218	1
1	3	1	0	819	1
1	2	1	0	1825		2
1	2	4	1	1825		2
1	3	1	1	932	1
1	2	1	0	493		1
1	2	1	0	954		2
1	2	1	1	130		1
1	3	1	1	1825	2
1	2	1	1	477		1
1	2	1	1	1825		2
1	3	1	0	1634	2
1	3	1	0	91	1
1	2	4	1	396		1
1	1	1	0	1825		2
1	3	2	1	1116	1
1	1	1	1	8		1
1	3	1	1	852	1
1	3	1	0	1825	2
1	2	1	0	1825		2
1	2	1	1	733		1
1	3	1	0	921	2
1	3	1	1	1565	2
1	2	1	0	671		1
1	2	1	1	9		1
1	3	1	1	23	1
1	2	1	1	1825		2
1	2	4	0	67		1
1	3	1	1	1825	2
1	3	1	1	319	1
1	3	2	0	78	1
1	2	1	1	824		1
1	2	1	0	1674		2
1	1	1	1	1825		2
1	2	4	0	743		2
1	3	1	1	1825	2
1	3	1	1	1825	2
1	2	1	1	1176		2
1	3	1	0	461	1
1	2	4	1	667		2
1	3	1	0	498	1
1	2	1	1	232		1
1	3	2	1	1400	1
1	3	3	0	571	1
1	2	1	0	36		1
1	2	4	0	1631		2
1	3	1	1	149	1
1	2	3	1	379		1
1	2	1	0	16		1
1	2	1	0	126		1
1	2	1	0	949		2
1	2	1	1	106		1
1	2	1	0	632		2
1	2	1	1	90		1
1	2	1	1	1825		2
1	1	4	1	960		2
1	2	1	0	1825		2
1	2	1	0	1825		2
1	2	4	1	1825		2
1	3	1	1	1084	2
1	2	1	0	122		1
1	3	1	0	1825	2
1	3	1	1	1332	1
1	2	1	0	1060		1
1	2	4	1	32		1
1	3	1	1	1825	2
1	3	1	0	371	1
1	2	1	0	1825		2
1	2	2	0	1502		1
1	3	1	1	612	1
1	2	1	1	1825		2
1	2	1	0	693		1
1	3	1	0	1825	2
1	2	1	1	1825		2
1	2	1	0	1825		2
1	2	1	1	912		2
1	2	4	1	10		1
1	2	3	0	1825		2
1	2	1	0	1825		2
1	2	1	0	686		2
1	2	2	0	1228		2
1	3	1	0	1825	2
1	2	1	0	920		1
1	2	1	1	1825		2
1	2	4	1	1825		2
1	2	1	1	1507		1
1	2	1	1	1015		1
1	2	1	0	1039		1
1	3	1	1	693	2
1	2	3	1	56		1
1	2	1	1	1277		1
1	2	1	1	540		1
1	2	1	0	1825		2
1	2	4	0	1446		2
1	1	4	1	536		1
1	2	1	1	1825		2
1	3	1	1	340	1
1	2	1	1	988		2
1	2	1	0	56		1
1	3	1	0	986	1
1	2	4	0	12		1
1	2	3	1	618		1
1	2	1	1	1022		2
1	2	1	1	623		1
1	3	1	1	55	1
1	2	1	0	100		1
1	2	3	1	1825		2
1	2	3	1	61		1
1	3	1	0	1825	2
1	2	1	0	221		1
1	2	1	0	69		1
1	3	1	1	185	1
1	2	1	1	615		2
1	2	3	0	1825		2
1	3	1	0	209	1
1	3	1	0	1606	1
1	2	1	0	496		1
1	3	1	0	703	2
1	2	1	0	1774		1
1	3	4	0	63	1
1	2	1	1	617		1
1	2	1	1	1825		2
1	3	1	1	702	1
1	3	1	0	196	1
1	3	1	1	800	1
1	3	2	0	848	1
1	3	1	1	1825	2
1	3	1	0	302	1
1	3	2	0	114	1
1	3	1	0	614	1
1	1	3	0	1825		2
1	1	1	1	1825		2
1	2	1	1	31		1
1	3	1	1	1825	2
1	3	1	0	1825	2
1	3	1	0	912	2
1	3	1	1	923	2
1	3	1	1	269	1
1	3	1	1	187	1
1	2	1	1	1825		2
1	2	1	0	228		1
1	2	1	0	134		1
1	2	4	0	718		2
1	2	1	1	1421		1
1	2	2	1	115		1
1	2	1	0	1825		2
1	2	1	0	1055		1
1	2	2	1	493		1
1	2	1	1	1501		2
1	3	1	1	1825	2
1	2	1	0	771		2
1	2	1	0	638		1
1	2	1	1	1825		2
1	3	1	1	991	1
1	2	1	1	1506		2
1	2	1	1	76		1
1	3	1	0	32	1
1	2	1	1	1825		2
1	2	1	1	1825		2
1	3	2	1	58	1
1	2	1	1	989		1
1	2	1	1	691		1
1	2	4	1	1825		2
1	2	3	1	1127		2
1	3	1	1	1776	2
1	3	1	0	288	1
1	3	1	0	665	1
1	2	1	1	1149		2
1	3	1	0	1825	2
1	1	1	0	130		1
1	2	1	0	881		1
1	3	3	1	918	1
1	3	1	1	1825	2
1	2	1	1	1297		2
1	3	1	0	1825	2
1	2	4	0	105		1
1	3	1	1	831	2
1	2	1	1	46		1
1	2	1	1	116		1
1	3	1	0	1825	2
1	2	1	1	1825		2
1	2	1	0	1233		2
1	2	1	1	1511		1
1	2	4	1	4		1
1	3	1	1	869	2
1	3	1	0	156	1
1	3	1	1	354	1
1	3	1	1	350	1
1	3	1	1	841	1
1	3	2	0	1182	1
1	2	4	0	1217		2
1	3	1	1	65	1
1	3	1	0	1536	1
1	1	3	1	1825		2
1	2	2	0	273		1
1	2	4	0	19		1
1	2	1	1	1825		2
1	3	1	0	1353	2
1	3	2	0	207	1
1	3	1	0	1503	1
1	2	1	0	1423		1
1	2	3	1	645		2
1	2	1	0	31		1
1	2	1	0	1736		2
1	2	2	0	1825		2
1	2	1	0	311		1
1	3	1	0	34	1
1	3	1	0	1816	1
1	2	3	1	1825		2
1	3	1	0	127	1
1	3	2	0	488	1
1	2	1	1	134		1
1	2	1	1	1212		1
1	2	1	1	888		1
1	2	1	1	398		1
1	2	1	1	130		1
1	2	4	0	1822		2
1	2	4	1	1825		2
1	2	1	0	417		1
1	3	1	1	47	1
1	2	1	1	231		1
1	3	1	0	1825	2
1	3	1	0	936	1
1	2	1	1	1825		2
1	3	1	0	1425	2
1	2	1	0	56		1
1	2	4	1	99		1
1	3	1	0	190	1
1	2	1	1	926		2
1	2	1	1	582		1
1	2	1	0	1825		2
1	2	2	1	1825		2
1	2	3	1	1825		2
1	3	1	1	1592	2
1	3	4	1	42	1
1	3	1	1	1825	2
1	2	4	1	72		1
1	2	4	0	42		1
1	2	1	0	194		1
1	2	1	0	1706		2
1	3	2	0	460	1
1	3	1	1	1825	2
1	2	2	1	222		1
1	1	1	1	1247		1
1	2	1	1	1825		2
1	3	1	0	392	1
1	2	4	0	383		1
1	3	1	1	1825	2
1	2	1	1	459		1
1	2	1	1	586		1
1	2	4	1	1825		2
1	2	1	0	73		1
1	2	1	0	81		1
1	3	3	1	1825	2
1	3	1	1	1825	2
1	3	1	1	91	1
1	3	1	1	1233	2
1	2	1	0	1285		2
1	2	1	1	815		2
1	3	1	0	1825	2
1	3	2	1	75	1
1	1	1	0	48		1
1	2	2	0	73		1
1	2	1	0	202		1
1	3	1	1	366	1
1	2	1	1	1073		1
1	2	1	0	83		1
1	2	4	0	585		1
1	3	2	0	1093	2
1	2	3	0	1825		2
1	3	1	0	1172	2
1	2	4	1	141		1
1	3	1	0	1825	2
1	2	1	1	34		1
1	2	1	0	74		1
1	2	1	1	1513		1
1	3	1	0	1219	2
1	2	1	1	942		2
1	3	1	1	1337	1
1	1	1	0	928		2
1	2	2	0	363		1
1	3	4	0	4	1
1	2	1	1	983		2
1	2	1	1	134		1
1	3	1	0	1825	2
1	1	3	0	1825		2
1	2	1	0	1746		2
1	3	1	1	865	1
1	2	1	0	1159		1
1	1	3	0	1365		2
1	2	1	0	23		1
1	3	1	0	1825	2
1	2	1	0	556		1
1	3	1	0	1406	1
1	3	1	0	405	1
1	2	1	1	18		1
1	2	1	0	1825		2
1	2	2	0	1572		2
1	2	1	1	799		2
1	3	1	0	696	2
1	2	1	0	143		1
1	2	1	0	1286		2
1	2	1	0	109		1
1	2	1	0	821		2
1	2	1	0	61		1
1	2	1	1	1467		2
1	3	1	1	667	1
1	2	1	0	1825		2
1	2	1	1	6		1
1	2	4	1	1046		1
1	2	1	1	593		1
1	2	1	1	345		1
1	2	1	1	177		1
1	2	1	0	587		1
1	3	1	1	39	1
1	3	3	1	176	1
1	2	1	1	1215		2
1	2	1	0	96		1
1	3	1	0	1825	2
1	2	3	1	1086		1
1	3	2	0	675	2
1	3	1	1	41	1
1	2	1	1	611		2
1	2	2	1	1274		2
1	2	1	0	1389		2
1	2	1	0	1661		2
1	3	1	0	1825	2
1	2	1	0	11		1
1	3	4	0	79	1
1	2	1	0	608		1
1	3	1	1	903	1
1	2	4	1	1083		2
1	3	1	0	1510	1
1	2	1	0	624		2
1	2	1	1	823		2
1	2	3	1	203		1
1	2	1	0	1000		2
1	2	1	1	1095		2
1	3	1	0	1825	2
1	2	1	0	927		2
1	2	1	0	1019		1
1	2	1	1	898		1
1	2	1	1	324		1
1	2	1	1	1825		2
1	2	1	1	424		1
1	2	1	1	1825		2
1	3	4	0	53	1
1	2	1	0	1825		2
1	3	1	1	182	1
1	2	1	0	49		1
1	2	1	1	42		1
1	2	1	1	354		1
1	3	1	1	1825	2
1	3	2	0	15	1
1	2	3	1	462		1
1	2	1	0	1825		2
1	3	1	0	1149	2
1	2	1	0	1175		1
1	3	1	0	830	1
1	2	1	0	647		1
1	3	4	1	104	1
1	2	1	1	757		1
1	3	1	1	695	2
1	3	1	0	588	1
1	2	1	1	471		1
1	2	3	1	127		1
1	2	1	1	1825		2
1	3	2	1	358	1
1	2	1	1	515		1
1	2	1	0	1128		1
1	2	1	0	781		2
1	2	4	0	1120		1
1	3	1	0	71	1
1	1	3	0	1825		2
1	2	1	0	1646		2
1	2	3	1	1548		2
1	2	1	1	1825		2
1	2	1	0	139		1
1	3	1	0	458	1
1	2	1	1	1825		2
1	3	1	0	17	1
1	3	1	0	989	1
1	2	1	0	738		1
1	2	1	0	92		1
1	2	1	1	1825		2
1	2	1	0	1825		2
1	2	1	0	643		1
1	2	4	1	1825		2
1	2	4	0	97		1
1	2	1	0	1825		2
1	2	2	1	296		1
1	2	1	1	611		1
1	2	1	1	1510		2
1	2	1	1	107		1
1	3	2	0	773	2
1	3	4	0	1124	2
1	2	1	0	1652		1
1	3	1	1	145	1
1	3	1	0	1825	2
1	2	1	0	572		1
1	3	1	1	886	1
1	3	1	1	1527	2
1	2	4	0	143		1
1	2	1	1	93		1
1	2	1	1	1093		2
1	2	1	1	1327		2
1	2	1	1	1403		2
1	2	1	1	1289		2
1	2	1	1	1691		2
1	3	2	0	25	1
1	2	1	1	20		1
1	2	4	1	1825		2
1	2	1	0	1458		2
1	2	1	0	72		1
1	3	1	1	752	2
1	2	1	0	343		1
1	2	1	0	664		1
1	2	1	1	194		1
1	1	1	1	1825		2
1	2	4	0	1825		2
1	3	4	1	1825	2
1	1	2	0	76		1
1	3	1	1	1825	2
1	3	1	0	1065	2
1	2	1	1	437		1
1	3	1	1	1825	2
1	2	4	1	1212		2
1	2	4	1	319		1
1	3	1	0	918	1
1	3	1	1	10	1
1	2	4	1	51		1
1	3	2	0	749	2
1	3	1	0	345	1
1	2	1	1	1109		2
1	3	1	0	1825	2
1	3	1	0	242	1
1	3	1	1	741	1
1	3	1	1	89	1
1	2	1	1	31		1
1	3	1	1	1825	2
1	2	1	1	815		1
1	3	1	1	207	1
1	3	4	1	1821	2
1	2	1	0	1825		2
1	2	1	1	1134		1
1	2	1	1	764		2
1	2	1	0	35		1
1	3	1	0	17	1
1	2	4	1	303		1
1	2	1	0	353		1
1	3	1	0	1825	2
1	2	3	1	1296		2
1	2	1	0	1456		1
1	2	1	0	741		2
1	2	4	1	99		1
1	3	1	1	1825	2
1	2	2	0	673		2
1	2	1	0	119		1
1	2	4	0	271		1
1	3	1	1	49	1
1	2	1	0	671		1
1	2	1	1	57		1
1	3	2	0	1825	2
1	2	1	1	1825		2
1	2	1	1	1113		2
1	2	1	1	1158		1
1	2	2	1	621		1
1	2	1	0	1825		2
1	3	4	0	1825	2
1	2	3	1	976		1
1	2	1	1	1825		2
1	3	1	0	1825	2
1	2	1	1	1199		1
1	2	1	1	1825		2
1	3	1	0	1825	2
1	3	2	1	1825	2
1	2	1	0	1360		2
1	2	1	0	505		1
1	2	4	0	251		1
1	2	4	0	766		2
1	2	1	1	1825		2
1	2	4	0	1080		1
1	2	1	1	1732		2
1	2	1	1	669		2
1	2	1	0	960		1
1	2	1	1	1825		2
1	2	1	0	809		1
1	2	4	1	1825		2
1	2	1	1	381		1
1	2	1	1	13		1
1	3	1	1	1707	1
1	3	1	1	1825	2
1	3	3	1	1825	2
1	2	1	0	1825		2
1	2	1	1	1345		2
1	2	1	1	57		1
1	2	4	0	121		1
1	3	1	1	1825	2
1	2	1	1	261		1
1	3	1	1	816	1
1	3	1	0	609	2
1	2	1	1	978		2
1	3	3	0	1045	2
1	2	1	1	241		1
1	2	4	1	1825		2
1	2	3	1	246		1
1	2	1	1	943		2
1	3	1	1	1404	1
1	2	1	0	60		1
1	2	1	0	1333		2
1	2	1	1	946		1
1	2	1	1	250		1
1	3	4	0	1284	1
1	2	1	0	813		1
1	2	1	0	1159		2
1	2	1	0	1283		1
1	2	1	0	1825		2
1	3	1	0	609	1
1	2	1	1	1825		2
1	2	1	1	765		1
1	2	1	1	164		1
1	2	1	0	773		1
1	3	1	1	1393	2
1	2	1	1	768		1
1	2	1	0	911		1
1	3	1	0	315	1
1	3	1	1	407	1
1	2	1	0	99		1
1	2	1	0	83		1
1	2	1	1	1825		2
1	2	1	1	1105		1
1	3	1	1	700	1
1	2	1	0	69		1
1	2	1	1	55		1
1	3	1	1	1825	2
1	2	1	0	45		1
1	2	1	1	1104		1
1	2	1	1	33		1
1	2	1	0	46		1
1	3	4	1	1825	2
1	2	1	1	1627		2
1	3	1	1	1825	2
1	3	1	1	533	1
1	2	1	0	578		1
1	2	1	0	1242		2
1	3	1	0	64	1
1	2	2	1	39		1
1	3	1	0	864	1
1	2	1	1	1301		2
1	2	1	0	36		1
1	2	1	1	47		1
1	2	1	0	1747		2
1	2	1	1	1300		1
1	2	1	0	178		1
1	2	3	1	199		1
1	2	1	1	105		1
1	3	1	1	336	1
1	2	2	1	27		1
1	3	1	1	713	2
1	2	3	1	85		1
1	2	1	0	1825		2
1	2	1	0	1726		2
1	3	1	1	1060	2
1	2	1	0	1825		2
1	2	3	0	1825		2
1	2	1	0	1825		2
1	3	1	0	287	1
1	1	3	1	1007		1
1	2	4	0	806		2
1	2	1	0	1496		1
1	2	1	1	1825		2
1	3	1	0	466	1
1	2	1	1	1180		2
1	3	2	0	363	1
1	2	1	0	489		1
1	2	1	1	59		1
1	2	1	1	1314		1
1	2	3	1	924		2
1	2	1	1	1012		2
1	2	1	1	1125		2
1	3	2	0	1287	1
1	2	2	0	805		1
1	3	1	1	1655	2
1	2	1	0	1480		2
1	2	1	0	783		1
1	2	1	1	1825		2
1	3	1	0	612	2
1	3	1	1	1825	2
1	3	1	0	1825	2
1	2	1	1	240		1
1	2	1	0	450		1
1	3	3	0	41	1
1	3	1	1	318	1
1	3	1	0	1825	2
1	2	1	0	633		1
1	2	4	1	319		1
1	2	1	1	117		1
1	2	1	0	132		1
1	3	1	1	1608	2
1	2	1	1	861		2
1	2	1	0	970		1
1	2	1	0	34		1
1	3	1	0	710	1
1	2	1	0	1052		2
1	3	1	0	1825	2
1	3	1	1	1825	2
1	2	1	1	1042		2
1	2	1	0	803		1
1	2	1	1	63		1
1	2	4	0	150		1
1	2	4	0	23		1
1	3	1	1	392	1
1	3	1	0	1758	2
1	3	1	0	1131	2
1	2	1	1	17		1
1	2	4	1	1825		2
1	3	1	1	1488	2
1	2	1	1	1355		2
1	2	2	0	1081		1
1	2	1	0	1825		2
1	2	4	1	1697		2
1	2	1	0	352		1
1	2	1	0	1139		1
1	2	1	0	1825		2
1	2	3	1	1825		2
1	2	4	1	14		1
1	3	1	1	445	1
1	3	1	0	1825	2
1	2	1	0	132		1
1	2	1	0	1598		1
1	3	1	1	264	1
1	2	1	0	653		1
1	3	1	1	1825	2
1	2	1	1	1825		2
1	2	4	1	593		1
1	2	1	0	1825		2
1	3	1	0	1825	2
1	2	1	0	1054		2
1	3	1	1	99	1
1	2	1	1	253		1
1	3	1	0	1825	2
1	2	4	1	512		1
1	3	1	0	631	1
1	2	1	0	892		1
1	1	2	0	49		1
1	2	3	0	707		2
1	3	1	1	1164	2
1	1	1	0	112		1
1	2	1	0	144		1
1	2	1	1	263		1
1	3	1	1	1215	2
1	3	1	0	50	1
1	2	1	1	1825		2
1	3	1	1	194	1
1	3	1	0	1825	2
1	2	1	0	1605		2
1	3	1	1	1220	2
1	2	1	0	752		2
1	2	1	1	382		1
1	2	1	1	973		1
1	2	1	1	683		1
1	2	4	0	68		1
1	2	1	1	1825		2
1	3	1	0	838	1
1	2	4	1	246		1
1	2	1	1	1068		2
1	3	1	1	1457	2
1	3	1	1	878	2
1	3	1	1	205	1
1	2	1	0	865		2
1	2	4	1	178		1
1	3	1	0	104	1
1	2	1	1	426		1
1	2	4	0	924		2
1	2	4	0	124		1
1	2	2	0	28		1
1	1	1	1	261		1
1	2	1	1	707		1
1	3	1	1	1825	2
1	3	2	0	939	1
1	2	2	1	1016		1
1	2	1	1	59		1
1	3	1	1	1825	2
1	3	1	1	1825	2
1	3	1	0	1088	1
1	3	1	0	1410	2
1	2	1	1	286		1
1	2	1	1	47		1
1	3	1	0	1583	1
1	3	1	1	157	1
1	2	4	0	177		1
1	2	1	1	785		2
1	2	1	0	40		1
1	1	4	1	321		1
1	3	1	1	1825	2
1	2	1	0	73		1
1	2	4	1	43		1
1	2	1	0	244		1
1	2	1	0	1039		2
1	3	1	0	1465	2
1	3	1	1	566	1
1	3	1	1	1274	2
1	2	1	1	51		1
1	2	1	0	79		1
1	2	1	1	62		1
1	2	1	1	1347		1
1	2	1	1	40		1
1	2	1	1	1825		2
1	3	3	0	752	2
1	3	1	1	1825	2
1	2	4	0	29		1
1	2	1	1	1296		2
1	2	3	1	285		1
1	1	4	1	1242		1
1	1	4	0	245		1
1	2	1	0	82		1
1	2	1	1	361		1
1	2	1	0	1122		1
1	2	1	1	1047		2
1	3	4	0	187	1
1	3	1	0	610	1
1	3	1	0	44	1
1	2	1	1	93		1
1	2	1	1	62		1
1	3	1	1	1825	2
1	2	1	0	867		1
1	1	1	1	627		1
1	2	3	0	350		1
1	3	1	1	167	1
1	3	4	0	619	2
1	2	1	0	928		1
1	2	4	1	77		1
1	3	1	0	121	1
1	3	1	0	1303	1
1	2	1	1	375		1
1	2	1	0	1537		2
1	1	1	1	1200		2
1	3	1	1	380	1
1	2	4	0	42		1
1	2	1	0	78		1
1	2	4	1	1089		2
1	3	1	1	1825	2
1	3	2	1	40	1
1	3	4	0	194	1
1	2	1	0	276		1
1	2	1	1	768		1
1	2	1	0	1527		1
1	2	4	0	794		1
1	2	1	0	12		1
1	2	1	1	253		1
1	2	1	1	1018		2
1	3	1	0	1825	2
1	2	1	0	1279		1
1	2	1	0	93		1
1	2	3	1	750		2
1	3	1	0	1825	2
1	2	2	1	65		1
1	2	1	1	117		1
1	3	1	1	724	2
1	2	1	1	239		1
1	2	4	0	107		1
1	2	1	0	1038		1
1	3	1	1	1825	2
1	3	1	1	878	2
1	3	1	0	866	2
1	3	1	0	1825	2
1	3	1	0	558	1
1	2	4	1	54		1
1	3	1	0	163	1
1	2	1	0	23		1
1	3	1	1	478	1
1	2	1	1	1035		2
1	2	1	0	730		1
1	2	1	0	778		2
1	2	2	0	157		1
1	2	1	1	645		2
1	3	1	1	758	2
1	3	1	0	1825	2
1	2	1	1	1241		2
1	2	1	1	901		1
1	2	1	1	560		1
1	3	1	1	117	1
1	2	1	0	763		1
1	2	1	1	1825		2
1	2	1	0	711		1
1	2	1	0	233		1
1	3	3	0	513	1
1	2	1	1	846		1
1	2	2	0	47		1
1	2	4	1	134		1
1	2	4	0	1825		2
1	2	4	1	1454		2
1	2	1	1	176		1
1	2	1	1	745		2
1	2	4	1	762		2
1	3	1	0	49	1
1	2	2	1	98		1
1	3	1	0	1825	2
1	2	4	1	101		1
1	2	1	1	63		1
1	3	1	0	101	1
1	3	2	1	58	1
1	3	1	1	353	1
1	2	2	0	395		1
1	2	1	1	1738		2
1	3	1	0	1393	2
1	3	1	1	94	1
1	3	3	0	255	1
1	3	1	0	1825	2
1	2	1	1	1825		2
1	2	1	1	121		1
1	2	1	0	773		2
1	2	1	0	1825		2
1	3	1	1	922	1
1	2	1	1	379		1
1	3	1	0	878	1
1	2	3	0	1643		2
1	3	1	0	29	1
1	2	1	1	1825		2
1	2	2	1	1825		2
1	2	4	0	853		2
1	1	4	0	94		1
1	2	1	0	650		1
1	2	4	1	80		1
1	3	4	1	1354	1
1	3	1	1	526	1
1	2	1	1	1389		2
1	3	1	0	1825	2
1	2	3	1	714		2
1	3	1	1	785	2
1	2	1	0	1825		2
1	2	4	0	1825		2
1	3	1	1	163	1
1	2	1	1	751		2
1	3	4	1	150	1
1	2	1	0	1137		1
1	2	2	0	17		1
1	3	1	1	1562	2
1	3	1	0	615	1
1	2	1	0	1513		2
1	2	1	1	144		1
1	3	1	0	1133	1
1	2	1	0	1825		2
1	1	1	1	56		1
1	2	4	0	1416		2
1	2	1	1	1472		1
1	2	1	1	176		1
1	3	1	0	509	1
1	3	1	1	1439	1
1	3	3	1	282	1
1	2	1	1	100		1
1	2	1	0	36		1
1	2	4	1	1825		2
1	2	1	0	183		1
1	2	1	0	68		1
1	2	1	1	1569		1
1	2	1	0	1007		2
1	3	1	1	1825	2
1	2	1	1	1415		2
1	2	1	0	1825		2
1	2	4	1	213		1
1	2	1	1	132		1
1	3	1	1	1825	2
1	2	2	1	1825		2
1	2	1	1	1506		1
1	3	1	1	1555	2
1	2	1	1	1228		1
1	2	1	0	1750		2
1	2	1	1	1577		1
1	2	1	1	258		1
1	2	3	0	708		2
1	3	1	0	761	2
1	2	4	0	1724		2
1	2	1	1	53		1
1	2	3	1	1825		2
1	3	1	0	284	1
1	3	1	1	1825	2
1	2	1	0	34		1
1	2	1	1	114		1
1	2	1	1	83		1
1	2	1	1	111		1
1	3	1	0	1787	2
1	2	1	1	1825		2
1	2	1	1	164		1
1	2	1	1	395		1
1	2	1	1	1825		2
1	3	1	1	298	1
1	2	1	1	367		1
1	2	4	1	1590		2
1	3	1	1	381	1
1	3	1	1	1825	2
1	3	1	1	1207	1
1	2	1	0	1189		2
1	3	1	0	1005	2
1	2	1	1	1795		1
1	2	1	0	991		1
1	3	1	0	1136	2
1	2	1	1	210		1
1	2	1	0	226		1
1	3	1	1	152	1
1	2	1	0	1825		2
1	3	1	0	1684	1
1	2	1	0	813		2
1	2	4	0	1353		1
1	2	1	1	124		1
1	2	3	1	1825		2
1	1	3	1	942		2
1	2	1	0	1825		2
1	2	1	0	51		1
1	2	3	1	1325		2
1	2	4	0	1754		2
1	2	1	0	766		1
1	3	1	1	1825	2
1	3	1	1	463	1
1	2	1	1	781		2
1	2	4	1	1091		2
1	2	1	1	1146		2
1	3	1	0	1121	2
1	2	1	1	34		1
1	2	1	1	866		1
1	3	1	1	151	1
1	3	1	0	1499	2
1	2	1	0	99		1
1	2	1	1	1825		2
1	2	1	1	193		1
1	3	1	1	212	1
1	2	3	1	1825		2
1	2	1	1	4		1
1	2	1	1	1825		2
1	3	1	1	156	1
1	2	1	1	86		1
1	3	1	0	1825	2
1	2	1	1	68		1
1	3	1	1	1579	1
1	3	1	0	41	1
1	3	3	1	1090	1
1	2	1	0	145		1
1	2	4	0	685		2
1	2	1	0	997		2
1	2	4	1	868		2
1	3	1	0	1192	1
1	3	2	0	108	1
1	2	1	0	813		1
1	3	4	0	839	1
1	3	1	1	135	1
1	2	1	0	160		1
1	3	1	1	1825	2
1	3	1	1	632	2
1	2	1	0	1402		1
1	2	1	1	502		1
1	2	1	1	629		1
1	2	1	0	107		1
1	2	1	1	1825		2
1	1	1	1	822		2
1	2	1	1	1825		2
1	3	2	1	672	1
1	2	1	0	1825		2
1	3	3	0	133	1
1	2	1	0	1281		2
1	3	1	0	1368	2
1	2	1	1	1825		2
1	3	1	0	285	1
1	3	1	0	1272	2
1	3	1	1	1380	2
1	3	1	0	70	1
1	3	1	1	1825	2
1	2	4	1	814		2
1	2	1	1	26		1
1	2	1	1	1825		2
1	3	1	1	1746	2
1	2	1	1	888		2
1	2	4	0	162		1
1	3	1	0	609	1
1	2	2	0	36		1
1	3	1	1	97	1
1	2	1	1	1649		2
1	2	1	1	755		1
1	2	4	0	988		1
1	2	1	1	36		1
1	3	1	1	428	1
1	3	1	1	1332	1
1	1	4	1	144		1
1	2	1	1	575		1
1	3	1	0	840	1
1	2	1	0	1563		2
1	3	1	1	173	1
1	2	1	1	660		1
1	2	2	1	343		1
1	3	1	0	11	1
1	3	1	1	1037	2
1	2	2	1	110		1
1	2	1	0	776		2
1	2	1	1	111		1
1	3	1	1	1825	2
1	2	3	0	1825		2
1	2	2	0	1102		2
1	3	1	1	677	2
1	2	1	0	1656		2
1	2	1	1	24		1
1	3	1	0	1825	2
1	2	4	1	17		1
1	2	1	0	177		1
1	2	1	1	356		1
1	2	1	0	1046		2
1	3	1	0	1321	2
1	2	1	1	937		1
1	2	1	0	1437		2
1	2	1	0	848		2
1	3	1	1	603	1
1	2	2	1	185		1
1	2	2	1	1073		2
1	3	1	1	26	1
1	2	1	1	1658		2
1	2	2	0	835		2
1	3	1	1	91	1
1	2	4	1	1201		2
1	2	1	1	60		1
1	3	2	0	62	1
1	2	4	0	1825		2
1	3	1	1	1825	2
1	2	1	1	159		1
1	2	1	0	808		1
1	2	1	1	33		1
1	3	1	0	538	1
1	2	1	1	702		2
1	3	1	1	86	1
1	2	1	1	661		2
1	2	1	0	1825		2
1	3	4	1	126	1
1	2	1	0	1264		1
1	2	1	0	545		1
1	3	1	0	1405	2
1	3	1	1	59	1
1	3	1	0	1168	1
1	2	4	0	791		2
1	2	1	0	1271		1
1	3	1	0	108	1
1	2	1	1	132		1
1	2	1	0	1803		2
1	2	2	1	66		1
1	2	1	1	26		1
1	2	3	1	236		1
1	2	1	1	402		1
1	3	1	1	1825	2
1	2	1	0	108		1
1	3	1	0	1825	2
1	2	1	0	1563		2
1	3	2	0	47	1
1	2	1	1	1106		2
1	3	1	0	125	1
1	3	1	0	836	2
1	3	1	1	1825	2
1	2	1	0	8		1
1	1	1	0	36		1
1	3	1	0	149	1
1	3	1	0	1292	2
1	1	4	0	4		1
1	3	2	0	625	2
1	2	1	1	1825		2
1	2	2	1	55		1
1	3	2	1	153	1
1	3	1	0	28	1
1	3	1	0	1289	2
1	2	2	1	441		1
1	3	1	0	644	2
1	3	1	0	1190	1
1	2	1	1	794		2
1	2	1	0	268		1
1	2	4	0	1022		1
1	2	1	0	1724		1
1	3	1	1	73	1
1	2	2	0	23		1
1	2	3	1	864		2
1	3	1	1	689	1
1	2	2	0	673		2
1	2	4	0	123		1
1	2	1	1	1041		2
1	2	4	1	36		1
1	2	1	1	897		2
1	2	2	0	735		1
1	2	1	0	1825		2
1	3	1	0	1825	2
1	3	1	0	1071	1
1	2	4	1	1825		2
1	3	1	1	730	2
1	2	2	1	59		1
1	3	1	1	68	1
1	3	1	1	32	1
1	2	4	1	42		1
1	2	1	0	1825		2
1	3	2	0	1401	1
1	2	1	0	1731		2
1	3	1	1	1039	2
1	3	1	1	722	1
1	2	1	1	62		1
1	2	1	0	1825		2
1	2	1	0	1825		2
1	3	1	1	1825	2
1	3	1	1	498	1
1	2	1	1	712		1
1	3	2	1	1584	1
1	2	1	0	98		1
1	2	1	1	1825		2
1	2	1	0	1060		1
1	3	1	1	1825	2
1	2	1	0	1802		2
1	3	1	0	1430	2
1	2	1	0	237		1
1	2	1	0	196		1
1	2	1	0	866		1
1	3	1	1	1403	2
1	3	1	1	898	2
1	2	1	0	962		2
1	2	1	0	51		1
1	2	2	1	1825		2
1	3	1	0	604	1
1	2	4	1	479		1
1	3	1	1	374	1
1	2	1	1	131		1
1	2	1	1	119		1
1	2	1	0	1059		1
1	2	2	1	455		1
1	2	1	1	158		1
1	3	1	1	1028	2
1	3	1	0	45	1
1	3	1	0	1286	2
1	2	4	0	1825		2
1	3	4	0	1622	2
1	2	1	0	1040		2
1	3	1	1	21	1
1	2	1	0	142		1
1	3	2	0	88	1
1	3	1	1	616	2
1	2	1	1	22		1
1	2	1	1	574		1
1	2	1	1	1600		2
1	2	3	1	1825		2
1	3	2	1	659	2
1	3	1	0	1825	2
1	2	1	0	620		1
1	2	1	0	1184		1
1	2	1	0	363		1
1	3	1	1	812	2
1	2	1	1	272		1
1	3	2	0	41	1
1	2	1	1	80		1
1	2	3	1	946		1
1	2	1	1	1825		2
1	2	1	1	914		2
1	3	2	0	35	1
1	3	4	1	1825	2
1	2	1	1	934		1
1	2	1	0	817		1
1	2	2	1	29		1
1	2	1	0	1464		2
1	3	1	0	137	1
1	2	2	0	1600		2
1	2	1	1	1195		1
1	3	1	0	599	1
1	3	1	0	1825	2
1	3	1	1	1062	2
1	2	1	1	1155		1
1	2	1	1	39		1
1	2	1	1	123		1
1	2	1	0	215		1
1	3	1	1	1227	2
1	3	1	1	855	2
1	3	1	1	1386	1
1	2	1	0	1825		2
1	3	1	0	41	1
1	2	1	1	161		1
1	2	1	1	1502		2
1	3	1	1	1481	2
1	2	1	1	23		1
1	2	1	1	1825		2
1	2	1	1	1825		2
1	2	4	1	109		1
1	2	1	0	1053		1
1	2	1	0	504		1
1	2	1	1	829		2
1	3	1	0	49	1
1	3	1	0	1104	1
1	2	2	1	17		1
1	3	1	1	54	1
1	2	1	1	245		1
1	2	1	1	1667		2
1	2	1	0	655		2
1	2	1	1	1581		1
1	3	1	0	821	1
1	2	1	0	1434		1
1	2	1	0	913		1
1	3	1	1	728	2
1	2	3	1	351		1
1	2	1	1	1542		1
1	3	2	0	1132	2
1	2	3	0	124		1
1	3	1	1	65	1
1	3	1	1	1217	1
1	3	2	0	1062	1
1	2	1	0	81		1
1	3	1	0	15	1
1	2	1	1	1407		2
1	2	1	1	1825		2
1	3	3	0	23	1
1	2	1	1	1825		2
1	2	4	1	742		1
1	2	3	1	776		1
1	2	4	1	156		1
1	2	1	1	572		1
1	3	1	1	816	2
1	3	1	0	1825	2
1	3	1	0	1825	2
1	3	1	1	826	2
1	2	1	0	758		2
1	2	1	1	1269		2
1	3	1	1	1275	2
1	2	4	1	997		1
1	3	1	1	99	1
1	3	1	0	200	1
1	2	1	1	99		1
1	2	1	0	1825		2
1	2	1	1	182		1
1	3	1	0	30	1
1	2	1	0	1825		2
1	3	1	0	171	1
1	2	1	0	286		1
1	2	4	1	847		1
1	2	1	0	1825		2
1	3	1	1	654	1
1	2	1	0	1825		2
1	3	1	1	101	1
1	2	1	0	566		1
1	3	1	1	994	1
1	3	4	0	79	1
1	3	1	0	1627	2
1	2	1	0	23		1
1	3	2	1	655	1
1	2	1	1	575		1
1	2	1	0	54		1
1	2	1	0	257		1
1	3	1	0	15	1
1	2	1	1	1403		2
1	2	1	0	1128		2
1	2	1	0	1825		2
1	2	2	0	38		1
1	2	1	0	952		1
1	2	1	0	1583		1
1	2	1	0	1825		2
1	3	1	1	100	1
1	2	1	1	755		1
1	2	4	0	77		1
1	1	1	1	116		1
1	3	1	1	1825	2
1	2	1	0	270		1
1	3	1	0	1825	2
1	2	2	0	222		1
1	3	1	0	60	1
1	2	1	0	1825		2
1	3	2	0	20	1
1	2	4	0	784		2
1	3	1	0	883	1
1	2	1	0	95		1
1	3	1	0	1825	2
1	2	3	1	1169		2
1	2	3	0	98		1
1	3	1	0	1468	1
1	3	4	1	115	1
1	2	1	1	36		1
1	3	1	1	1825	2
1	2	1	1	1825		2
1	3	1	1	1697	2
1	3	1	0	239	1
1	2	1	0	13		1
1	2	1	0	377		1
1	3	1	0	468	1
1	2	4	1	1327		1
1	3	2	1	77	1
1	1	1	1	396		1
1	3	1	1	1825	2
1	2	1	1	32		1
1	2	1	1	786		1
1	2	1	1	91		1
1	2	2	0	68		1
1	2	1	1	129		1
1	2	4	1	529		1
1	3	4	0	1170	1
1	2	1	1	1825		2
1	2	2	0	422		1
1	2	3	0	701		2
1	3	3	1	58	1
1	2	1	0	1825		2
1	2	1	0	1446		2
1	2	1	1	760		1
1	3	1	0	355	1
1	3	1	0	1825	2
1	3	1	1	1327	1
1	2	1	0	498		1
1	2	1	1	210		1
1	2	2	0	848		1
1	3	1	1	1688	2
1	2	1	0	1825		2
1	2	4	1	886		2
1	2	1	1	1825		2
1	2	2	0	32		1
1	2	1	1	57		1
1	2	1	1	618		1
1	3	2	0	1402	2
1	2	1	0	1315		2
1	2	1	1	575		1
1	2	1	0	198		1
1	2	1	1	1599		2
1	3	1	0	1130	2
1	3	1	1	1513	1
1	2	1	0	812		1
1	2	1	0	786		2
1	2	1	0	29		1
1	3	3	1	456	2
1	2	1	1	972		1
1	3	1	1	1825	2
1	2	1	1	666		2
1	3	1	1	1825	2
1	3	1	1	688	1
1	3	1	1	82	1
1	3	1	1	638	1
1	2	1	1	1444		2
1	2	3	1	828		2
1	2	1	1	1825		2
1	2	4	1	1451		1
1	2	3	0	1201		1
1	2	1	0	614		1
1	3	1	1	1580	1
1	2	1	1	1825		2
1	2	4	1	1825		2
1	2	4	1	797		2
1	3	1	1	1825	2
1	3	1	1	50	1
1	2	1	0	1825		2
1	2	4	1	764		2
1	2	1	1	817		1
1	3	1	0	1825	2
1	2	4	1	253		1
1	2	2	0	943		1
1	3	1	0	563	1
1	2	1	0	1189		1
1	2	1	1	956		2
1	3	1	0	675	2
1	3	1	1	1342	2
1	2	4	1	281		1
1	1	4	1	118		1
1	2	1	0	75		1
1	2	1	1	1078		1
1	2	3	0	1387		2
1	2	1	1	1444		1
1	2	1	1	878		1
1	2	1	1	21		1
1	2	1	1	90		1
1	3	1	0	131	1
1	3	2	1	40	1
1	2	1	1	1438		1
1	2	1	0	700		2
1	3	1	0	764	2
1	3	1	1	1299	2
1	3	4	1	73	1
1	3	4	1	795	2
1	2	2	1	116		1
1	2	1	1	359		1
1	3	1	1	1825	2
1	3	1	1	1825	2
1	2	4	0	618		1
1	2	4	0	477		1
1	3	2	0	907	1
1	2	1	1	164		1
1	3	1	1	1353	1
1	2	4	0	354		1
1	3	1	1	702	2
1	3	1	0	1825	2
1	3	1	1	359	1
1	1	1	0	665		1
1	2	2	1	32		1
1	3	1	1	95	1
1	2	4	1	1825		2
1	3	1	1	1825	2
1	2	1	0	979		1
1	2	1	1	81		1
1	1	4	1	1825		2
1	3	1	1	1057	2
1	3	1	1	1825	2
1	2	1	1	122		1
1	2	1	1	494		1
1	3	1	1	1574	2
1	2	1	1	523		1
1	2	1	1	1825		2
1	2	1	0	57		1
1	2	3	0	26		1
1	3	1	1	1520	1
1	2	1	1	1825		2
1	2	1	0	1632		2
1	2	2	1	73		1
1	2	1	0	69		1
1	2	1	1	337		1
1	2	1	0	1701		2
1	2	4	1	1825		2
1	2	4	0	1395		1
1	3	1	1	1207	2
1	2	1	1	143		1
1	1	2	0	59		1
1	3	1	1	70	1
1	2	4	0	1825		2
1	3	1	0	1825	2
1	2	2	0	68		1
1	2	2	1	1087		1
1	2	1	0	870		1
1	2	1	1	209		1
1	3	1	1	661	1
1	3	1	1	71	1
1	2	1	0	421		1
1	3	1	0	1825	2
1	3	1	0	997	2
1	3	1	1	1183	1
1	3	1	1	645	1
1	3	1	0	352	1
1	3	1	0	1825	2
1	2	1	1	955		1
1	3	1	0	1825	2
1	2	1	1	53		1
1	2	2	1	1730		2
1	2	1	1	1251		2
1	3	1	1	214	1
1	2	1	1	140		1
1	2	1	1	385		1
1	2	1	1	1342		1
1	3	1	1	767	2
1	2	3	1	392		1
1	2	1	1	922		1
1	2	1	0	334		1
1	2	4	1	6		1
1	2	1	0	485		1
1	3	1	1	1825	2
1	2	1	0	588		1
1	3	1	1	1825	2
1	2	1	0	1825		2
1	3	1	0	1825	2
1	3	4	0	811	2
1	3	1	0	73	1
1	2	1	1	59		1
1	2	2	0	1166		2
1	3	1	1	452	1
1	3	1	0	1246	1
1	2	2	0	79		1
1	1	4	1	901		2
1	3	1	1	74	1
1	2	2	0	497		1
1	3	1	0	746	2
1	2	1	0	400		1
1	2	1	1	172		1
1	2	2	0	33		1
1	1	1	1	357		1
1	2	4	1	59		1
1	2	3	1	1825		2
1	3	4	0	1825	2
1	2	1	0	121		1
1	2	4	1	58		1
1	3	1	0	509	1
1	2	1	1	636		2
1	3	1	0	852	2
1	2	1	0	1825		2
1	3	1	1	781	2
1	2	4	1	740		1
1	3	1	1	1173	2
1	3	1	1	451	1
1	2	1	1	1293		2
1	3	4	0	71	1
1	3	1	0	1825	2
1	3	1	1	1249	1
1	2	1	1	505		1
1	1	1	0	1299		2
1	2	1	1	1455		1
1	2	1	1	99		1
1	2	1	1	132		1
1	3	1	0	1825	2
1	2	4	0	286		1
1	2	1	0	1275		1
1	2	1	1	1560		1
1	2	1	0	92		1
1	2	4	0	780		1
1	2	1	0	267		1
1	2	3	1	285		1
1	2	1	0	947		2
1	2	1	1	604		1
1	2	1	0	1825		2
1	3	1	0	879	2
1	2	1	1	682		2
1	2	1	0	714		2
1	2	1	1	267		1
1	2	1	1	49		1
1	2	4	0	28		1
1	2	2	1	998		2
1	3	1	0	36	1
1	3	1	0	937	1
1	3	1	1	1825	2
1	2	1	0	24		1
1	2	1	1	561		1
1	2	1	1	24		1
1	3	1	1	1825	2
1	2	1	1	87		1
1	2	1	1	201		1
1	2	1	1	329		1
1	2	1	0	737		2
1	3	4	1	94	1
1	3	1	0	1825	2
1	3	1	0	1825	2
1	2	1	0	1260		1
1	3	1	1	1825	2
1	2	3	1	871		1
1	2	1	0	62		1
1	2	1	1	1332		2
1	2	1	0	1733		1
1	3	1	1	756	2
1	3	1	0	1164	2
1	3	1	0	56	1
1	2	1	0	731		1
1	3	1	0	25	1
1	2	2	1	1639		2
1	2	1	1	1825		2
1	2	1	0	128		1
1	2	4	1	304		1
1	2	1	0	25		1
1	2	1	1	1825		2
1	3	1	1	195	1
1	2	1	0	1825		2
1	2	3	0	835		2
1	3	1	1	500	1
1	2	1	0	188		1
1	2	1	1	88		1
1	3	1	1	430	1
1	3	1	1	1699	2
1	2	1	1	1825		2
1	3	1	1	369	1
1	2	1	0	1012		1
1	2	3	1	1825		2
1	3	1	1	1403	1
1	2	3	1	1825		2
1	2	1	0	1485		2
1	3	4	1	1825	2
1	2	1	1	1825		2
1	2	1	1	1825		2
1	3	1	1	877	2
1	2	1	0	1453		2
1	2	1	0	949		2
1	2	1	1	721		1
1	3	4	0	23	2
1	2	1	0	470		1
1	2	1	1	1825		2
1	3	1	0	1272	1
[truncated: 81,975 more rows]

## Sheet: MPRehab
Days Survival	Alive=0; Dead =1	Infection (1=true; 2=MP)	Sepsis (1=true/2=MP)
1825	0	1
1825	0		2
1825	0		2
1825	0		1
1825	0		2
1825	0		1
1825	0		2
1825	0		1
1825	0		2
1825	0	2
1825	0		1
1825	0	2
1825	0		2
1825	0		2
1825	0		2
1825	0		2
1825	0		2
1825	0		2
1825	0		1
1825	0		1
1825	0		2
1825	0	2
1825	0	2
1825	0		2
1825	0		1
1825	0	2
1825	0		2
1825	0		2
1825	0		2
1825	0		2
1825	0		1
1825	0		1
1825	0		2
1825	0		2
1825	0		2
1825	0		2
1825	0	1
1825	0	1
1825	0		1
1825	0		2
1825	0		2
1825	0		1
1825	0		2
1825	0		2
1825	0		2
1825	0		2
1825	0		2
1825	0		2
1825	0	2
1825	0		1
1825	0		1
1825	0		2
1825	0		1
1825	0		2
1825	0	1
1825	0		2
1825	0		2
1825	0		1
1825	0		2
1825	0	1
1825	0		1
1825	0	2
1825	0	1
1825	0		1
1825	0		1
1825	0		1
1825	0	1
1825	0		1
1825	0	2
1825	0		2
1825	0	2
1825	0		2
1825	0		2
1825	0	1
1825	0	2
1825	0		1
1825	0		2
1825	0		2
1825	0	1
1825	0		2
1825	0	1
1825	0		1
1825	0		2
1825	0		2
1825	0	1
1825	0	2
1825	0		1
1825	0		1
1825	0	1
1825	0		1
1825	0	2
1825	0		2
1825	0		2
1825	0		1
1825	0		1
1825	0		2
1825	0		2
1825	0		2
1825	0	2
1825	0		2
1825	0		1
1825	0		1
1825	0		1
1825	0		2
1825	0		2
1825	0		2
1825	0		2
1825	0		2
1825	0		2
1825	0		1
1825	0		2
1825	0		1
1825	0	1
1825	0		2
1825	0		2
1825	0		2
1825	0	1
1825	0		2
1825	0	1
1825	0		1
1825	0	1
1825	0		1
1825	0		1
1825	0		1
1825	0		2
1825	0		1
1825	0		2
1825	0	1
1825	0		2
1825	0		2
1825	0	1
1825	0		2
1825	0		2
1825	0	1
1825	0		2
1825	0		2
1825	0		1
1825	0		1
1825	0		2
1825	0		1
1825	0	1
1825	0		2
1825	0		2
1825	0		1
1825	0		2
1825	0		1
1825	0		2
1825	0		1
1825	0	1
1825	0		2
1825	0		1
1825	0	1
1825	0		2
1825	0		2
1825	0		1
1825	0	1
1825	0		1
1825	0		2
1825	0		2
1825	0		1
1825	0	1
1825	0	1
1825	0		1
1825	0		1
1825	0	2
1825	0		1
1825	0		2
1825	0		2
1825	0		1
1825	0		2
1825	0		2
1825	0		2
1825	0		1
1825	0		1
1825	0		1
1825	0		1
1825	0		2
1825	0		2
1825	0		2
1825	0	2
1825	0		1
1825	0		1
1825	0		1
1825	0	1
1825	0		2
1825	0		2
1825	0	1
1825	0	1
1825	0		2
1825	0	2
1825	0	1
1825	0		2
1825	0		2
1825	0		2
1825	0		2
1825	0		1
1825	0	1
1825	0		2
1825	0		1
1825	0		2
1825	0		2
1825	0		1
1825	0		2
1825	0	2
1825	0		1
1825	0	2
1825	0	1
1825	0		1
1825	0		1
1825	0		1
1825	0		2
1825	0	1
1825	0		1
1825	0	1
1825	0		2
1825	0		2
1825	0		1
1825	0		1
1825	0		2
1825	0		1
1825	0		1
1825	0		2
1825	0		1
1825	0		2
1825	0	1
1825	0		1
1825	0		1
1825	0		1
1825	0		2
1825	0	2
1825	0	2
1825	0		2
1825	0		2
1825	0		1
1825	0		2
1825	0	2
1825	0	2
1825	0		2
1825	0	1
1825	0		2
1825	0		2
1825	0		2
1825	0		2
1825	0	1
1825	0		2
1825	0		1
1825	0	1
1825	0	1
1825	0		2
1825	0		1
1825	0		1
1825	0		2
1825	0		1
1825	0		2
1825	0		2
1825	0	1
1825	0		2
1825	0		2
1825	0		2
1825	0		2
1825	0	2
1825	0	2
1825	0		2
1825	0		1
1825	0		2
1825	0		2
1825	0	1
1825	0	1
1825	0		1
1825	0		2
1825	0		2
1825	0		1
1825	0		2
1825	0		1
1825	0	1
1825	0		2
1825	0		2
1825	0		1
1825	0		2
1825	0		1
1825	0	2
1825	0		1
1825	0		2
1825	0	2
1825	0	1
1825	0		1
1825	0		2
1825	0	2
1825	0		1
1825	0		2
1825	0	2
1825	0		2
1825	0		2
1825	0		2
1825	0	2
1825	0		2
1825	0		2
1825	0	2
1825	0		1
1825	0	1
1825	0		1
1825	0		2
1825	0		2
1825	0	2
1825	0		1
1825	0	2
1825	0	2
1825	0		1
1825	0		2
1825	0		1
1825	0		1
1825	0	2
1825	0	2
1825	0		2
1825	0		2
1825	0		2
1825	0		1
1825	0		1
1825	0		1
1825	0		2
1825	0		2
1825	0		2
1825	0		2
1825	0	2
1825	0		1
1825	0		1
1825	0		1
1825	0		1
1825	0		2
1825	0	2
1825	0		1
1825	0		1
1825	0		2
1825	0	2
1825	0	1
1825	0		2
1825	0		1
1825	0		1
1825	0	1
1825	0		1
1825	0		2
1825	0		1
1825	0		1
1825	0		2
1825	0		2
1825	0		2
1825	0	1
1825	0	2
1825	0	1
1825	0		2
1825	0		2
1825	0	1
1825	0		2
1825	0		2
1825	0	2
1825	0		1
1825	0	1
1825	0		1
1825	0		1
1825	0		1
1825	0		1
1825	0		1
1825	0	1
1825	0		2
1825	0		2
1825	0		1
1825	0		2
1825	0	2
1825	0		2
1825	0		2
1825	0		1
1825	0		1
1825	0		2
1825	0		2
1825	0		2
1825	0	2
1825	0	2
1825	0		1
1825	0		1
1825	0		1
1825	0	1
1825	0		2
1825	0	2
1825	0		2
1825	0		2
1825	0		2
1825	0		2
1825	0		2
1825	0	2
1825	0		1
1825	0	1
1825	0	2
1825	0		2
1825	0		1
1825	0		1
1825	0		1
1825	0	2
1825	0		1
1825	0		1
1825	0		1
1825	0	2
1825	0	1
1825	0		1
1825	0		2
1825	0		2
1825	0		1
1825	0		1
1825	0	1
1825	0		2
1825	0		1
1825	0		2
1825	0	2
1825	0		1
1825	0		2
1825	0		2
1825	0		2
1825	0		1
1825	0	2
1825	0		2
1825	0		2
1825	0		2
1825	0		2
1825	0		1
1825	0		1
1825	0		1
1825	0		2
1825	0		1
1825	0		2
1825	0		1
1825	0		1
1825	0		1
1825	0		2
1825	0		2
1825	0	2
1825	0	2
1825	0		1
1825	0		2
1825	0		2
1825	0		2
1825	0		1
1825	0		1
1825	0		1
1825	0		2
1825	0	2
1825	0		2
1825	0		2
1825	0	2
1825	0		2
1825	0		2
1825	0		2
1825	0		2
1825	0	1
1825	0	2
1825	0		1
1825	0		2
1825	0		1
1825	0		1
1825	0	2
1825	0		1
1825	0		2
1825	0		1
1825	0		2
1825	0		2
1825	0		2
1825	0		2
1825	0	2
1825	0		1
1825	0	1
1825	0		1
1825	0		2
1825	0		1
1825	0	2
1825	0		1
1825	0		1
1825	0	1
1825	0		2
1825	0		1
1825	0		1
1825	0		1
1825	0		1
1825	0	2
1825	0	2
1825	0	1
1825	0		2
1825	0		2
1825	0	2
1825	0		2
1825	0		1
1825	0	2
1825	0		1
1825	0		1
1825	0		2
1825	0	1
1825	0		1
1825	0		2
1825	0	2
1825	0		1
1825	0		2
1825	0		2
1825	0		1
1825	0		2
1825	0		1
1825	0		1
1825	0	1
1825	0		2
1825	0		2
1825	0		1
1825	0		2
1825	0		1
1825	0		2
1825	0		2
1825	0		2
1825	0	2
1825	0		1
1825	0		2
1825	0		1
1825	0	1
1825	0		2
1825	0		1
1825	0		2
1825	0		2
1825	0		1
1825	0		2
1825	0		2
1825	0	1
1825	0		2
1825	0		1
1825	0		1
1825	0		2
1825	0		2
1825	0		1
1825	0		2
1825	0		1
1825	0		2
1825	0		1
1825	0		2
1825	0	2
1825	0		1
1825	0		1
1825	0		2
1825	0		1
1825	0		1
1825	0		1
1825	0		1
1825	0		1
1825	0		1
1825	0		1
1825	0		1
1825	0		1
1825	0		1
1825	0		1
1825	0		1
1825	0		1
1825	0		1
1825	0		1
1825	0		1
1825	0		1
1825	0		1
1825	0		1
1825	0		1
1825	0		1
1825	0		1
1825	0		1
1825	0		1
1825	0		1
1825	0		1
1825	0		1
1825	0		1
1825	0		1
1825	0		1
1825	0		1
1825	0		1
1825	0		1
1825	0		1
1825	0		1
1825	0		1
1825	0		1
1825	0		1
1825	0		1
1825	0		1
1825	0		1
1825	0		1
1825	0		1
1825	0		1
1825	0		1
1825	0		1
1825	0		1
1825	0		1
1825	0		1
1825	0		1
1825	0		1
1825	0		1
1825	0		1
1825	0		1
1825	0		1
1825	0		1
1825	0		1
1825	0		1
1825	0		1
1825	0		1
1825	0		1
1825	0		1
1825	0		1
1825	0		1
1825	0		1
1825	0		1
1825	0		1
1825	0		1
1825	0		1
1825	0		1
1825	0		1
1825	0		1
1825	0		1
1825	0		1
1825	0		1
1825	0		1
1825	0		1
1825	0		1
1825	0		1
1825	0		1
1825	0		1
1825	0		1
1825	0		1
1825	0		1
1825	0		1
1825	0		1
1825	0		1
1825	0		1
1825	0		1
1825	0		1
1825	0		1
1825	0		1
1825	0		1
1825	0		1
1825	0		1
1825	0		1
1825	0		1
1825	0		1
1825	0		1
1825	0		1
1825	0		1
1825	0		1
1825	0		1
1825	0		1
1825	0		1
1825	0		1
1825	0		1
1825	0		1
1825	0		1
1825	0		1
1825	0		1
1825	0		1
1825	0		1
1825	0		1
1825	0		1
1825	0		1
1825	0		1
1825	0		1
1825	0		1
1825	0		1
1825	0		1
1825	0		1
1825	0		1
1825	0		1
1825	0		1
1825	0		1
1825	0		1
1825	0		1
1825	0		1
1825	0		1
1825	0		1
1825	0		1
1825	0		1
1825	0		1
1825	0		1
1825	0		1
1825	0		1
1825	0		1
1825	0		1
1825	0		1
1825	0		1
1825	0		1
1825	0		1
1825	0		1
1825	0		1
1825	0		1
1825	0		1
1825	0		1
1825	0		1
1825	0		1
1825	0		1
1825	0		1
1825	0		1
1825	0		1
1825	0		1
1825	0		1
1825	0		1
1825	0		1
1825	0		1
1825	0		1
1825	0		1
1825	0		1
1825	0		1
1825	0		1
1825	0		1
1825	0		1
1825	0		1
1825	0		1
1825	0		1
1825	0		1
1825	0		1
1825	0		1
1825	0		1
1825	0		1
1825	0		1
1825	0		1
1825	0		1
1825	0		1
1825	0		1
1825	0		1
1825	0		1
1825	0		1
1825	0		1
1825	0		1
1825	0		1
1825	0		1
1825	0		1
1825	0		1
1825	0		1
1825	0		1
1825	0		1
1825	0		1
1825	0		1
1825	0		1
1825	0		1
1825	0		1
1825	0		1
1825	0		1
1825	0		1
1825	0		1
1825	0		1
1825	0		1
1825	0		1
1825	0		1
1825	0		1
1825	0		1
1825	0		1
1825	0		1
1825	0		1
1825	0		1
1825	0		1
1825	0		1
1825	0		1
1825	0		1
1825	0		1
1825	0		1
1825	0		1
1825	0		1
1825	0		1
1825	0		1
1825	0		1
1825	0		1
1825	0		1
1825	0		1
1825	0		1
1825	0		1
1825	0		1
1825	0		1
1825	0		1
1825	0		1
1825	0		1
1825	0		1
1825	0		1
1825	0		1
1825	0		1
1825	0		1
1825	0		1
1825	0		1
1825	0		1
1825	0		1
1825	0		1
1825	0		1
1825	0		1
1825	0		1
1825	0		1
1825	0		1
1825	0		1
1825	0		1
1825	0		1
1825	0		1
1825	0		1
1825	0		1
1825	0		1
1825	0		1
1825	0		1
1825	0		1
1825	0		1
1825	0		1
1825	0		1
1825	0		1
1825	0		1
1825	0		1
1825	0		1
1825	0		1
1825	0		1
1825	0		1
1825	0		1
1825	0		1
1825	0		1
1825	0		1
1825	0		1
1825	0		1
1825	0		1
1825	0		1
1825	0		1
1825	0		1
1825	0		1
1825	0		1
1825	0		1
1825	0		1
1825	0		1
1825	0		1
1825	0		1
1825	0		1
1825	0		1
1825	0		1
1825	0		1
1825	0		1
1825	0		1
1825	0		1
1825	0		1
1825	0		1
1825	0		1
1825	0		1
1825	0		1
1825	0		1
1825	0		1
1825	0		1
1825	0		1
1825	0		1
1825	0		1
1825	0		1
1825	0		1
1825	0		1
1825	0		1
1825	0		1
1825	0		1
1825	0		1
1825	0		1
1825	0		1
1825	0		1
1825	0		1
1825	0		1
1825	0		1
1825	0		1
1825	0		1
1825	0		1
1825	0		1
1825	0		1
1825	0		1
1825	0		1
1825	0		1
1825	0		1
1825	0		1
1825	0		1
1825	0		1
1825	0		1
1825	0		1
1825	0		1
1825	0		1
1825	0		1
1825	0		1
1825	0		1
1825	0		1
1825	0		1
1825	0		1
1825	0		1
1825	0		1
1825	0		1
1825	0		1
1825	0		1
1825	0		1
1825	0		1
1825	0		1
1825	0		1
1825	0		1
1825	0		1
1825	0		1
1825	0		1
1825	0		1
1825	0		1
1825	0		1
1825	0		1
1825	0		1
1825	0		1
1825	0		1
1825	0		1
1825	0		1
1825	0		1
1825	0		1
1825	0		1
1825	0		1
1825	0		1
1825	0		1
1825	0		1
1825	0		1
1825	0		1
1825	0		1
1825	0		1
1825	0		1
1825	0		1
1825	0		1
1825	0		1
1825	0		1
1825	0		1
1825	0		1
1825	0		1
1825	0		1
1825	0		1
1825	0		1
1825	0		1
1825	0		1
1825	0		1
1825	0		1
1825	0		1
1825	0		1
1825	0		1
1825	0		1
1825	0		1
1825	0		1
1825	0		1
1825	0		1
1825	0		1
1825	0		1
1825	0		1
1825	0		1
1825	0		1
1825	0		1
1825	0		1
1825	0		1
1825	0		1
1825	0		1
1825	0		1
1825	0		1
1825	0		1
1825	0		1
1825	0		1
1825	0		1
1825	0		1
1825	0		1
1825	0		1
1825	0		1
1825	0		1
1825	0		1
1825	0		1
1825	0		1
1825	0		1
1825	0		1
1825	0		1
1825	0		1
1825	0		1
1825	0		1
1825	0		1
1825	0		1
1825	0		1
1825	0		1
1825	0		1
1825	0		1
1825	0		1
1825	0		1
1825	0		1
1825	0		1
1825	0		1
1825	0		1
1825	0		1
1825	0		1
1825	0		1
1825	0		1
1825	0		1
1825	0		1
1825	0		1
1825	0		1
1825	0		1
1825	0		1
1825	0		1
1825	0		1
1825	0		1
1825	0		1
1825	0		1
1825	0		1
1825	0		1
1825	0		1
1825	0		1
1825	0		1
1825	0		1
1825	0		1
1825	0		1
1825	0		1
1825	0		1
1825	0		1
1825	0		1
1825	0		1
1825	0		1
1825	0		1
1825	0		1
1825	0		1
1825	0		1
1825	0		1
1825	0		1
1825	0		1
1825	0		1
1825	0		1
1825	0		1
1825	0		1
1825	0		1
1825	0		1
1825	0		1
1825	0		1
1825	0		1
1825	0		1
1825	0		1
1825	0		1
1825	0		1
1825	0		1
1825	0		1
1825	0		1
1825	0		1
1825	0		1
1825	0		1
1825	0		1
1825	0		1
1825	0		1
1825	0		1
1825	0		1
1825	0		1
1825	0		1
1825	0		1
1825	0		1
1825	0		1
1825	0		1
1825	0		1
1825	0		1
1825	0		1
1825	0		1
1825	0		1
1825	0		1
1825	0		1
1825	0		1
1825	0		1
1825	0		1
1825	0		1
1825	0		1
1825	0		1
1825	0		1
1825	0		1
1825	0		1
1825	0		1
1825	0		1
1825	0		1
1825	0		1
1825	0		1
1825	0		1
1825	0		1
1825	0		1
1825	0		1
1825	0		1
1825	0		1
1825	0		1
1825	0		1
1825	0		1
1825	0		1
1825	0		1
1825	0		1
1825	0		1
1825	0		1
1825	0		1
1825	0		1
1825	0		1
1825	0		1
1825	0		1
1825	0		1
1825	0		1
1825	0		1
1825	0		1
1825	0		1
1825	0		1
1825	0		1
1825	0		1
1825	0		1
1825	0		1
1825	0		1
1825	0		1
1825	0		1
1825	0		1
1825	0		1
1825	0		1
1825	0		1
1825	0		1
1825	0		1
1825	0		1
1825	0		1
1825	0		1
1825	0		1
1825	0		1
1825	0		1
1825	0		1
1825	0		1
1825	0		1
1825	0		1
1825	0		1
1825	0		1
1825	0		1
1825	0		1
1825	0		1
1825	0		1
1825	0		1
1825	0		1
1825	0		1
1825	0		1
1825	0		1
1825	0		1
1825	0		1
1825	0		1
1825	0		1
1825	0		1
1825	0		1
1825	0		1
1825	0		1
1825	0		1
1825	0		1
1825	0		1
1825	0		1
1825	0		1
1825	0		1
1825	0		1
1825	0		1
1825	0		1
1825	0		1
1825	0		1
1825	0		1
1825	0		1
1825	0		1
1825	0		1
1825	0		1
1825	0		1
1825	0		1
1825	0		1
1825	0		1
1825	0		1
1825	0		1
1825	0		1
1825	0		1
1825	0		1
1825	0		1
1825	0		1
1825	0		1
1825	0		1
1825	0		1
1825	0		1
1825	0		1
1825	0		1
1825	0		1
1825	0		1
1825	0		1
1825	0		1
1825	0		1
1825	0		1
1825	0		1
1825	0		1
1825	0		1
1825	0		1
1825	0		1
1825	0		1
1825	0		1
1825	0		1
1825	0		1
1825	0		1
1825	0		1
1825	0		1
1825	0		1
1825	0		1
1825	0		1
1825	0		1
1825	0		1
1825	0		1
1825	0		1
1825	0		1
1825	0		1
1825	0		1
1825	0		1
1825	0		1
1825	0		1
1825	0		1
1825	0		1
1825	0		1
1825	0		1
1825	0		1
1825	0		1
1825	0		1
1825	0		1
1825	0		1
1825	0		1
1825	0		1
1825	0		1
1825	0		1
1825	0		1
1825	0		1
1825	0		1
1825	0		1
1825	0		1
1825	0		1
1825	0		1
1825	0		1
1825	0		1
1825	0		1
1825	0		1
1825	0		1
1825	0		1
1825	0		1
1825	0		1
1825	0		1
1825	0		1
1825	0		1
1825	0		1
1825	0		1
1825	0		1
1825	0		1
1825	0		1
1825	0		1
1825	0		1
1825	0		1
1825	0		1
1825	0		1
1825	0		1
1825	0		1
1825	0		1
1825	0		1
1825	0		1
1825	0		1
1825	0		1
1825	0		1
1825	0		1
1825	0		1
1825	0		1
1825	0		1
1825	0		1
1825	0		1
1825	0		1
1825	0		1
1825	0		1
1825	0		1
1825	0		1
1825	0		1
1825	0		1
1825	0		1
1825	0		1
1825	0		1
1825	0		1
1825	0		1
1825	0		1
1825	0		1
1825	0		1
1825	0		1
1825	0		1
1825	0		1
1825	0		1
1825	0		1
1825	0		1
1825	0		1
1825	0		1
1825	0		1
1825	0		1
1825	0		1
1825	0		1
1825	0		1
1825	0		1
1825	0		1
1825	0		1
1825	0		1
1825	0		1
1825	0		1
1825	0		1
1825	0		1
1825	0		1
1825	0		1
1825	0		1
1825	0		1
1825	0		1
1825	0		1
1825	0		1
1825	0		1
1825	0		1
1825	0		1
1825	0		1
1825	0		1
1825	0		1
1825	0		1
1825	0		1
1825	0		1
1825	0		1
1825	0		1
1825	0		1
1825	0		1
1825	0		1
1825	0		1
1825	0		1
1825	0		1
1825	0		1
1825	0		1
1825	0		1
1825	0		1
1825	0		1
1825	0		1
1825	0		1
1825	0		1
1825	0		1
1825	0		1
1825	0		1
1825	0		1
1825	0		1
1825	0		1
1825	0		1
1825	0		1
1825	0		1
1825	0		1
1825	0		1
1825	0		1
1825	0		1
1825	0		1
1825	0		1
1825	0		1
1825	0		1
1825	0		1
1825	0		1
1825	0		1
1825	0		1
1825	0		1
1825	0		1
1825	0		1
1825	0		1
1825	0		1
1825	0		1
1825	0		1
1825	0		1
1825	0		1
1825	0		1
1825	0		1
1825	0		1
1825	0		1
1825	0		1
1825	0		1
1825	0		1
1825	0		1
1825	0		1
1825	0		1
1825	0		1
1825	0		1
1825	0		1
1825	0		1
1825	0		1
1825	0		1
1825	0		1
1825	0		1
1825	0		1
1825	0		1
1825	0		1
1825	0		1
1825	0		1
1825	0		1
1825	0		1
1825	0		1
1825	0		1
1825	0		1
1825	0		1
1825	0		1
1825	0		1
1825	0		1
1825	0		1
1825	0		1
1825	0		1
1825	0		1
1825	0		1
1825	0		1
1825	0		1
1825	0		1
1825	0		1
1825	0		1
1825	0		1
1825	0		1
1825	0		1
1825	0		1
1825	0		1
1825	0		1
1825	0		1
1825	0		1
1825	0		1
1825	0		1
1825	0		1
1825	0		1
1825	0		1
1825	0		1
1825	0		1
1825	0		1
1825	0		1
1825	0		1
1825	0		1
1825	0		1
1825	0		1
1825	0		1
1825	0		1
1825	0		1
1825	0		1
1825	0		1
1825	0		1
1825	0		1
1825	0		1
1825	0		1
1825	0		1
1825	0		1
1825	0		1
1825	0		1
1825	0		1
1825	0		1
1825	0		1
1825	0		1
1825	0		1
1825	0		1
1825	0		1
1825	0		1
1825	0		1
1825	0		1
1825	0		1
1825	0		1
1825	0		1
1825	0		1
1825	0		1
1825	0		1
1825	0		1
1825	0		1
1825	0		1
1825	0		1
1825	0		1
1825	0		1
1825	0		1
1825	0		1
1825	0		1
1825	0		1
1825	0		1
1825	0		1
1825	0		1
1825	0		1
1825	0		1
1825	0		1
1825	0		1
1825	0		1
1825	0		1
1825	0		1
1825	0		1
1825	0		1
1825	0		1
1825	0		1
1825	0		1
1825	0		1
1825	0		1
1825	0		1
1825	0		1
1825	0		1
1825	0		1
1825	0		1
1825	0		1
1825	0		1
1825	0		1
1825	0		1
1825	0		1
1825	0		1
1825	0		1
1825	0		1
1825	0		1
1825	0		1
1825	0		1
1825	0		1
1825	0		1
1825	0		1
1825	0		1
1825	0		1
1825	0		1
1825	0		1
1825	0		1
1825	0		1
1825	0		1
1825	0		1
1825	0		1
1825	0		1
1825	0		1
1825	0		1
1825	0		1
1825	0		1
1825	0		1
1825	0		1
1825	0		1
1825	0		1
1825	0		1
1825	0		1
1825	0		1
1825	0		1
1825	0		1
1825	0		1
1825	0		1
1825	0		1
1825	0		1
1825	0		1
1825	0		1
1825	0		1
1825	0		1
1825	0		1
1825	0		1
1825	0		1
1825	0		1
1825	0		1
1825	0		1
1825	0		1
1825	0		1
1825	0		1
1825	0		1
1825	0		1
1825	0		1
1825	0		1
1825	0		1
1825	0		1
1825	0		1
1825	0		1
1825	0		1
1825	0		1
1825	0		1
1825	0		1
1825	0		1
1825	0		1
1825	0		1
1825	0		1
1825	0		1
1825	0		1
1825	0		1
1825	0		1
1825	0		1
1825	0		1
1825	0		1
1825	0		1
1825	0		1
1825	0		1
1825	0		1
1825	0		1
1825	0		1
1825	0		1
1825	0		1
1825	0		1
1825	0		1
1825	0		1
1825	0		1
1825	0		1
1825	0		1
1825	0		1
1825	0		1
1825	0		1
1825	0		1
1825	0		1
1825	0		1
1825	0		1
1825	0		1
1825	0		1
1825	0		1
1825	0		1
1825	0		1
1825	0		1
1825	0		1
1825	0		1
1825	0		1
1825	0		1
1825	0		1
1825	0		1
1825	0		1
1825	0		1
1825	0		1
1825	0		1
1825	0		1
1825	0		1
1825	0		1
1825	0		1
1825	0		1
1825	0		1
1825	0		1
1825	0		1
1825	0		1
1825	0		1
1825	0		1
1825	0		1
1825	0		1
1825	0		1
1825	0		1
1825	0		1
1825	0		1
1825	0		1
1825	0		1
1825	0		1
1825	0		1
1825	0		1
1825	0		1
1825	0		1
1825	0		1
1825	0		1
1825	0		1
1825	0		1
1825	0		1
1825	0		1
1825	0		1
1825	0		1
1825	0		1
1825	0		1
1825	0		1
1825	0		1
1825	0		1
1825	0		1
1825	0		1
1825	0		1
1825	0		1
1825	0		1
1825	0		1
1825	0		1
1825	0		1
1825	0		1
1825	0		1
1825	0		1
1825	0		1
1825	0		1
1825	0		1
1825	0		1
1825	0		1
1825	0		1
1825	0		1
1825	0		1
1825	0		1
1825	0		1
1825	0		1
1825	0		1
1825	0		1
1825	0		1
1825	0		1
1825	0		1
1825	0		1
1825	0		1
1825	0		1
1825	0		1
1825	0		1
1825	0		1
1825	0		1
1825	0		1
1825	0		1
1825	0		1
1825	0		1
1825	0		1
1825	0		1
1825	0		1
1825	0		1
1825	0		1
1825	0		1
1825	0		1
1825	0		1
1825	0		1
1825	0		1
1825	0		1
1825	0		1
1825	0		1
1825	0		1
1825	0		1
1825	0		1
1825	0		1
1825	0		1
1825	0		1
1825	0		1
1825	0		1
1825	0		1
1825	0		1
1825	0		1
1825	0		1
1825	0		1
1825	0		1
1825	0		1
1825	0		1
1825	0		1
1825	0		1
1825	0		1
1825	0		1
1825	0		1
1825	0		1
1825	0		1
1825	0		1
1825	0		1
1825	0		1
1825	0		1
1825	0		1
1825	0		1
1825	0		1
1825	0		1
1825	0		1
1825	0		1
1825	0		1
1825	0		1
1825	0		1
1825	0		1
1825	0		1
1825	0		1
1825	0		1
1825	0		1
1825	0		1
1825	0		1
1825	0		1
1825	0		1
1825	0		1
1825	0		1
1825	0		1
1825	0		1
1825	0		1
1825	0		1
1825	0		1
1825	0		1
1825	0		1
1825	0		1
1825	0		1
1825	0		1
1825	0		1
1825	0		1
1825	0		1
1825	0		1
1825	0		1
1825	0		1
1825	0		1
1825	0		1
1825	0		1
1825	0		1
1825	0		1
1825	0		1
1825	0		1
1825	0		1
1825	0		1
1825	0		1
1825	0		1
1825	0		1
1825	0		1
1825	0		1
1825	0		1
1825	0		1
1825	0		1
1825	0		1
1825	0		1
1825	0		1
1825	0		1
1825	0		1
1825	0		1
1825	0		1
1825	0		1
1825	0		1
1825	0		1
1825	0		1
1825	0		1
1825	0		1
1825	0		1
1825	0		1
1825	0		1
1825	0		1
1825	0		1
1825	0		1
1825	0		1
1825	0		1
1825	0		1
1825	0		1
1825	0		1
1825	0		1
1825	0		1
1825	0		1
1825	0		1
1825	0		1
1825	0		1
1825	0		1
1825	0		1
1825	0		1
1825	0		1
1825	0		1
1825	0		1
1825	0		1
1825	0		1
1825	0		1
1825	0		1
1825	0		1
1825	0		1
1825	0		1
1825	0		1
1825	0		1
1825	0		1
1825	0		1
1825	0		1
1825	0		1
1825	0		1
1825	0		1
1825	0		1
1825	0		1
1825	0		1
1825	0		1
1825	0		1
1825	0		1
1825	0		1
1825	0		1
1825	0		1
1825	0		1
1825	0		1
1825	0		1
1825	0		1
1825	0		1
1825	0		1
1825	0		1
1825	0		1
1825	0		1
1825	0		1
1825	0		1
1825	0		1
1825	0		1
1825	0		1
1825	0		1
1825	0		1
1825	0		1
1825	0		1
1825	0		1
1825	0		1
1825	0		1
1825	0		1
1825	0		1
1825	0		1
1825	0		1
1825	0		1
1825	0		1
1825	0		1
1825	0		1
1825	0		1
1825	0		1
1825	0		1
1825	0		1
1825	0		1
1825	0		1
1825	0		1
1825	0		1
1825	0		1
1825	0		1
1825	0		1
1825	0		1
1825	0		1
1825	0		1
1825	0		1
1825	0		1
1825	0		1
1825	0		1
1825	0		1
1825	0		1
1825	0		1
1825	0		1
1825	0		1
1825	0		1
1825	0		1
1825	0		1
1825	0		1
1825	0		1
1825	0		1
1825	0		1
1825	0		1
1825	0		1
1825	0		1
1825	0		1
1825	0		1
1825	0		1
1825	0		1
1825	0		1
1825	0		1
1825	0		1
1825	0		1
1825	0		1
1825	0		1
1825	0		1
1825	0		1
1825	0		1
1825	0		1
1825	0		1
1825	0		1
1825	0		1
1825	0		1
1825	0		1
1825	0		1
1825	0		1
1825	0		1
1825	0		1
1825	0		1
1825	0		1
1825	0		1
1825	0		1
1825	0		1
1825	0		1
1825	0		1
1825	0		1
1825	0		1
1825	0		1
1825	0		1
1825	0		1
1825	0		1
1825	0		1
1825	0		1
1825	0		1
1825	0		1
1825	0		1
1825	0		1
1825	0		1
1825	0		1
1825	0		1
1825	0		1
1825	0		1
1825	0		1
1825	0		1
1825	0		1
1825	0		1
1825	0		1
1825	0		1
1825	0		1
1825	0		1
1825	0		1
1825	0		1
1825	0		1
1825	0		1
1825	0		1
1825	0		1
1825	0		1
1825	0		1
1825	0		1
1825	0		1
1825	0		1
1825	0		1
1825	0		1
1825	0		1
1825	0		1
1825	0		1
1825	0		1
1825	0		1
1825	0		1
1825	0		1
1825	0		1
1825	0		1
1825	0		1
1825	0		1
1825	0		1
1825	0		1
1825	0		1
1825	0		1
1825	0		1
1825	0		1
1825	0		1
1825	0		1
1825	0		1
1825	0		1
1825	0		1
1825	0		1
1825	0		1
1825	0		1
1825	0		1
1825	0		1
1825	0		1
1825	0		1
1825	0		1
1825	0		1
1825	0		1
1825	0		1
1825	0		1
1825	0		1
1825	0		1
1825	0		1
1825	0		1
1825	0		1
1825	0		1
1825	0		1
1825	0	1
1825	0	1
1825	0	1
1825	0	1
1825	0	1
1825	0	1
1825	0	1
1825	0	1
1825	0	1
1825	0	1
1825	0	1
1825	0	1
1825	0	1
1825	0	1
1825	0	1
1825	0	1
1825	0	1
[truncated: 7,241 more rows]
